# Supplementary material for: Long-term comparative analysis of AAV9-mediated gene replacement therapies for spinal muscular atrophy in mice
Source: Nat Commun. 2026 May 23;17:6767. doi: 10.1038/s41467-026-73545-8 (PMC13385853; doi:10.1038/s41467-026-73545-8)
Supplement: Supplementary file 4 — Source Data [file 41467_2026_73545_MOESM4_ESM.xlsx]

## Sheet: Figure 1
	Figure 1c	survival data, icv low dose					Figure 1d righting test (s)
		SMA NT	HC	2nd-G	BMK			days	HC										2nd-G
	days	8	71	24	22			5	1.667	1.6667	1.667	1.67	2.33	1.667	2.667	2	2.6667	2.333	18.7	30	30	16.667	13.333	30	30	13.667	30	30	30	30	21	30	23.333	16	3.333	7	10.67	13.33
		7	71	71	53			7	1	1	1.333	2	1.67	1	1.333	1.3333	1.6667	1.333	22.3	30	26.67	17	22.333	11.67	30	21	27	30	30	30	15	21	27.667	27.333	9	6.67	3.33	6
		14	71	71	63			9	1	1	1	1	1	1	1	1	1	1	30	30	18.67	10.333	3.3333	2.333	21	24	8	4.667	5.6667	30	6.3333	30	2.6667	9.6667	4.333	2.333	6.333	12
		14	71	34	18			11	1	1	1	1	1	1	1	1	1	1	5.67	9.333	7.333	1	11.333	6	4	3.3333	1.3333	2	3.3333	2.6667	6.3333	10.333	1	2.3333	2.667	4.333	3.333	12.33
		14	71	22	61			13	1	1	1	1	1	1	1	1	1	1	5.33	1.333	1.667	1	1	2.333	2	1.6667	1	1	1	1.3333	1	2		1.3333	1.333	1.333	1	1.333
		13	71	14	25
		9	71	23	21				BMK																				SMA NT
		4	71	71	12			5	30	30	30	21.67	30	23.667	30	30	22.333	30	30	30	30	25.667	30	30	30	15	29	24.33	30	30	30	25	30	30	30	30	30	26.33
		14	71	71	17			7	30	30	30	22	14	24.333	24.667	25.67	30	30	23.333	30	30	30	6.33	9	28	23.3	17.3	22.7	27.3	30	30	30	26	30	30	30	30	24
			71	59	17			9	30	22.3	7.33	13	20.67	15.667	23	24	26	17.333	15.667	30	20.667	26	18	23	4.333	5.333	19.33	22.67			30	30	30	30	30	30		30
				71	42			11	18.33	30	26.7	3.667	2	2.6667	2.3333	25.33	15.333	6.6667	2.3333	16	6.6667	3	2.667	6	1.667	3.333	5.667	16.67			30	30	30	30		30		30
				71	27			13	7	10	7.33	1.333	1	3.3333	3.3333		2.3333	4	2.3333	4.333	2.3333	1	1	2	1.333	1.333	1.333	1.333			30	30	30	30		30
				20	45
				23	22		Figure 1e grid test (s)
				71	71			days	HC											2nd-G																					BMK
				71	71			9	29	43.67	59.3	58.3	56.3	50.67	53	58.3	56.3	59		21.67	5	12	6	8	16.67	12.33	12	2.667	2.33	6.67	5	12	6.33333	5	4.66667	43.6667	20.6667	44	30.3333		3	32.3333	11	4.33333	5.33333	18.6667	14	4.33333	11.6667
				71	71			10	58.3	60	57	60	60	60	60	58.3	60	59.7		48	37	18.33	9	52.67	22	13.67	27.67	16	29.7	13	10.33	36.67	4.33333	41.3333	25.3333	29.6667	39.3333	55.6667	57		5	9	16	9.66667	16.6667	7	3.66667	11	1.66667
				71	71			11	60	60	59	60	60	56.33	60	60	60	60		14.33	14.7	37.67	35.67	60	56.33	44	44.67	8	11.3	40	19.67	22.67	24	54.3333	28.6667	31.6667	44.6667	35.6667	33		17	9.33333	9.33333	6.66667	37.3333	7.66667	5.66667	8.33333	16.6667
				71	71			12	60	60	60	55.7	54	60	60	60	60	56.7		19	16.3	60	33	60	47.67	54.33	33.33	4.333	8	21.7	41.33	34	29.3333	29.3333	44.3333	39.3333	53.3333	40	47.6667		22	8	10.6667	49.3333	57	32.6667	3.66667		11.6667
				71	30			13	60	57.33	60	60	60	60	60	60	60	60		31	15.7	57.67	60	60	45	60	45.67	27.33	25	58.3	60	57	47.6667	60	60	60	55.6667	60	55.6667		40.3333	18	6.33333	44.6667	51.6667	60	12		54.3333
	Figure 1f rotarod test day30 (s)				Figure 1f rotarod test day60 (s)					Figure 1g hind limb necrosis					Figure 1h L1 MN number
	HC	2nd-G	BMK		HC	2nd-G	BMK				normal (%)	necrosis (%)			HC	BMK	2nd-G
	101	92	64		80	83	50			HC	100	0			11.4	11	9.29
	121	131	37		73	74	22			BMK	20	80			11.6	9.14	10.6
	78	72	74		84	64	44			2nd-G	80	20			11.3	12.1	11.9
	155	71	99		92	79	36								9.43	10.9	12.4
	110	72	63		113	112	41
	109	117	46		89	54				Figure 1g tail necrosis					Figure 1h L5 MMN number
	99	84	100		82	104					normal (%)	necrosis (%)			HC	BMK	2nd-G
	60	95	90		90	84				HC	100	0			2.43	2.57	2.14
	147	163	72		109	63				BMK	20	80			1.86	2	2.57
	100	140	89			87				2nd-G	100	0			2.14	1.57	2.29
		85	51												2	2.29	1.71
		75	91
		136	70
		77
		62
		118
		72
		69
		123
		93
	Figure 1h L1 MN soma size (µm2)				Figure 1h L5 MNN soma size (µm2)					Figure 1i Western blot of spinal cord					Figure 1j quantification of NMJ in QL muscle (%)
	HC	BMK	2nd-G		HC	BMK	2nd-G			HC	BMK	2nd-G			NMJ QL innervated
	1170.37	233.333	474.074		687.654	330.864	498.765		Pan-SMN	0.981007	0.528185	1.42821			HC	SMA	BMK	2nd-G
	632.099	366.667	825.926		401.235	270.37	397.531			1.10083	0.629284	1.38735			98	20	51	85
	622.222	435.803	675.309		548.148	327.161	320.988			0.916413	0.614705	1.53677			96	27	57	80
	561.728	588.889	145.679		296.296	504.938	130.864				0.894405	1.66656			95	25	62	77
	423.457	281.481	297.531		535.803	255.556	300
	550.617	254.321	191.358		282.716	314.815	218.518								NMJ QL partially innervated
	311.111	180.247	193.827		481.481	146.914	202.469								HC	SMA	BMK	2nd-G
	256.79	490.123	1217.28		412.346	160.494	200								2	31	28	13
	659.259	527.16	758.025		303.704	330.864	193.827								3	33	24	15
	106.173	841.975	543.21		259.259	209.876	335.803								4	37	23	14
	677.778	591.358	972.84		434.568	193.827	419.753
	466.667	350.617	620.988		540.741	566.667	280.247
	350.617	419.753	443.21		706.173	237.037	413.58								NMJ QL denervated
	754.321	245.679	337.037		688.889	277.778	177.778								HC	SMA	BMK	2nd-G
	411.111	762.963	602.469		303.704	113.58	445.679								0	49	21	2
	544.444	795.062	656.79		274.074	338.272	183.951								1	40	19	5
	209.876	122.222	1358.03		391.358	293.827	320.988								1	38	15	9
	320.988	117.284	103.704		332.099	187.654	317.284
	877.778	133.333	1374.07		530.864	323.457	438.272
	653.086	977.778	562.963		259.259	493.827	425.926
	797.531	133.333	655.556		455.556	496.296	379.012
	701.235	119.753	820.988		746.914	466.667	482.716
	127.16	481.481	466.667		261.728	318.519	383.951
	380.247	622.222	858.025		651.852	634.568	395.062
	1007.41	507.407	1017.28		756.79	227.161	354.321
	998.765	188.889	337.037		682.716	239.506	380.247
	687.654	100	225.926		395.062	344.444	462.963
	1333.33	181.482	243.21		317.284	334.568	408.642
	543.21	597.531	1133.33		256.79	660.494	283.951
	1317.28	370.37	203.704		256.79	206.173	277.778
	862.963	165.432	1100		659.259	338.272	451.852
	343.21	683.951	307.407		553.086	317.284	213.58
	482.716	254.321	275.309		307.407	355.556	266.667
	639.506	219.753	1320.99		372.839	297.531	167.901
	587.654	696.296	404.938		471.605	504.938	238.272
	327.161	1065.43	381.481		349.383	740.741	135.803
	250.617	1033.33	1162.96		432.099	532.099	354.321
	1355.56	207.407	532.099		702.469	329.63	374.074
	1159.26	181.482	885.185		482.716	239.506	224.691
	1204.94	379.012	519.753		337.037	260.494	148.148
	332.099	1266.67	728.395		395.062	350.617	145.679
	255.556	479.012	355.556		501.235	203.704	424.691
	135.803	400	914.815		174.074	201.235	319.753
	255.556	687.654	982.716		504.938	243.21	109.876
	180.247	270.37	1093.83		503.704	314.815	150.617
	856.79	200	1328.39		355.556	344.444	181.482
	479.012	185.185	760.494		365.432	279.012	213.58
	216.049	403.704	1334.57		302.469	480.247	192.593
	169.136	202.469	269.136		365.432	271.605	366.667
	135.803	1365.43	161.728		477.778	255.556	429.63
	833.333	177.778	423.457		493.827	487.654	312.346
	966.667	1180.25	217.284		282.716	681.481	232.099
	204.938	709.876	243.21		607.407	360.494	261.728
	300	224.691	437.037		469.136	258.025	350.617
	376.543	404.938	1070.37		490.123	367.901	297.531
	434.568	1366.67	1359.26		582.716	443.21	281.481
	302.469	1369.14	666.667		464.197	618.519	296.296
	350.617	266.667	1283.95		409.877	629.63	280.247
	576.543	587.654	437.037		741.975	498.765	345.679
	341.975	165.432	509.877		735.803	395.062	162.963
	808.642	392.593	1045.68		865.432	430.864	190.124
	1079.01	156.79	239.506		312.346	288.889	360.494
	351.852	248.148	161.728		790.124	465.432	250.617
	996.296	174.074	144.444		403.704	735.803	456.79
	846.914	711.111	671.605		476.543	344.444	448.148
	779.012	1418.52	253.086		807.407	382.716	320.988
	1213.58	201.235	211.111		583.951	376.543	281.481
	1344.44	169.136	154.321		858.025	585.185	455.556
	855.556	400	229.63		253.086	287.654	832.099
	804.938	730.864	850.617		520.988	454.321	762.963
	690.124	100	103.704		562.963	506.173	502.469
	727.16	162.963	187.654		356.79	333.333	709.876
	874.074	124.691	750.617		388.889	553.086	211.111
	772.84	160.494	648.148		728.395	387.654	192.593
	471.605	325.926	981.481		548.148	467.901	233.333
	420.988	332.099	875.309		801.235	413.58	217.284
	696.296	517.284	476.543		200	370.37	228.395
	267.901	153.086	551.852		161.728	154.321	566.667
	338.272	932.099	564.197		635.803	300	702.469
	820.988	577.778	475.309		439.506	164.197	451.852
	769.136	998.765	233.333		671.605	102.469	561.728
	529.63	704.938	349.383		427.161	250.617	338.272
	1276.54	416.049	361.728		548.148	144.444	419.753
	335.803	282.716	335.803		391.358	448.148	616.049
	990.124	369.136	777.778		912.346	256.79	580.247
	533.333	704.938	1046.91		354.321	327.161	487.654
	151.852	566.667	1324.69		750.617	702.469	434.568
	1371.61	207.407	777.778		404.938	170.37	854.321
	176.543	274.074	400		490.123	229.63	443.21
	474.074	524.691	1253.09		220.988	290.123	803.704
	408.642	696.296	134.568		212.346	223.457	549.383
	634.568	1237.04	816.049		354.321	165.432	419.753
	435.803	556.79	917.284		143.21	188.889	316.049
	344.444	523.457	708.642		225.926	316.049	451.852
	1044.44	544.444	240.741		172.839	200	532.099
	682.716	523.457	249.383		266.667	162.963	541.975
	1120.99	604.938	780.247		265.432	233.333	486.42
	354.321	196.296	1054.32		365.432	291.358	290.123
	250.617	662.963	401.235		379.012	270.37	441.975
	577.778	827.16	695.062		325.926	135.803	720.988
	728.395	816.049	791.358		217.284	300	402.469
	956.79	112.346	148.148		498.765	276.543	400
	759.259	340.741	1283.95		691.358	179.012	512.346
	483.951	659.259	356.79		462.963	244.444	650.617
	412.346	151.852	590.124		388.889	166.667	480.247
	407.407	228.395	408.642		416.049	396.296	640.741
	538.272	755.556	637.037		383.951	293.827	346.914
	1093.83	235.803	674.074		274.074	238.272	319.753
	404.938	553.086	393.827		449.383	423.457	298.765
	137.037	149.383	377.778		198.765	192.593	413.58
	461.728	198.765	1420.99		288.889	235.803	417.284
	437.037	856.79	425.926		274.074	256.79	332.099
	570.37	361.728	503.704		156.79	176.543	354.321
	714.815	846.914	1300		304.938	100	543.21
	1367.9	360.494	980.247		238.272	259.259	386.42
	549.383	712.346	909.876		154.321	141.975	319.753
	627.16	275.309	600		433.333	171.605	528.395
	792.593	565.432	375.309		123.457	225.926	612.346
	1066.67	525.926	734.568		283.951	282.716	428.395
	1281.48	180.247	519.753		488.889	166.667	351.852
	1296.3	730.864	734.568		233.333	122.222	159.259
	522.222	661.728	1002.47		288.889	130.864	328.395
	490.123	765.432	151.852		248.148	362.963	483.951
	981.481	466.667	312.346		322.222	562.963	335.803
	555.556	344.444	662.963		665.432	300	449.383
	944.444	250.617	516.049		327.161	512.346	520.988
	596.296	707.407	455.556		160.494	387.654	392.593
	255.556	537.037	386.42		297.531	282.716	271.605
	345.679	911.111	466.667		297.531	241.975	161.728
	1306.17	316.049	656.79		281.481	404.938	177.778
	285.185	327.161	490.123		222.222	274.074	254.321
	275.309	1155.56	1085.18		298.765	187.654	254.321
	129.63	107.407	712.346		229.63	290.123	616.049
	385.185	553.086	804.938		477.778	392.593	406.173
	901.235	377.778	304.938		483.951	188.889	482.716
	1196.3	469.136	611.111		258.025	487.654	734.568
	216.049	192.593	609.876		443.21	372.839	525.926
	270.37	771.605	376.543		433.333	471.605	619.753
	404.938	1101.23	274.074		323.457	311.111	388.889
	181.482	606.173	409.877		313.58	454.321	203.704
	1079.01	707.407	317.284		464.197	441.975	602.469
	272.839	827.16	358.025		364.197	235.803	479.012
	1339.51	801.235	869.136		128.395	423.457	485.185
	1198.77	427.161	722.222		375.309	150.617	353.086
	402.469	372.839	711.111		290.123	187.654	528.395
	353.086	828.395	724.691		367.901	259.259	466.667
	286.42	216.049	285.185		333.333	132.099	233.333
	361.728	648.148	281.481		455.556	145.679	234.568
	565.432	254.321	780.247		749.383	170.37	209.876
	754.321	904.938	160.494		425.926	276.543	300
	241.975	906.173	246.914		344.444		261.728
	322.222	718.519	788.889		233.333		360.494
	1081.48	333.333	206.173		485.185		228.395
	290.123	432.099	295.062		269.136		348.148
	216.049	619.753	532.099		300		439.506
	259.259	566.667	217.284		283.951		265.432
	312.346	685.185	320.988		271.605		279.012
	798.765	179.012	262.963		293.827		237.037
	170.37	291.358	181.482		356.79		239.506
	324.691	203.704	586.42		392.593		370.37
	703.704	281.481	1328.39		255.556		140.741
	819.753	502.469	1013.58		659.259		160.494
	1353.09	333.333	332.099		186.42		209.876
	1143.21	164.197	538.272		281.481		202.469
	819.753	432.099	866.667		329.63		191.358
	249.383	101.235	1348.15		167.901		259.259
	355.556	569.136	104.938		165.432		222.222
	187.654	716.049	596.296		127.16		264.197
	930.864	1235.8	161.728		132.099		395.062
	938.272	669.136	203.704		182.716		285.185
	675.309	640.741	285.185		372.839		371.605
	683.951	772.84	133.333				132.099
	560.494	286.42	200				241.975
	714.815	140.741	522.222				414.815
	785.185	570.37	640.741
	311.111	798.765	395.062
	255.556	250.617	293.827
	698.765	155.556	659.259
	1259.26	580.247	777.778
	181.482	496.296	198.765
	275.309	262.963	1032.1
	796.296	209.876	361.728
	900	349.383	314.815
	319.753	172.839	818.519
	1255.56	413.58	317.284
	1333.33	819.753	306.173
	497.531	888.889	538.272
	462.963	486.42	369.136
	737.037	322.222	629.63
	1062.96	166.667	332.099
	524.691	308.642	296.296
	287.654	261.728	176.543
	153.086	346.914	328.395
	427.161	345.679	811.111
	718.519	387.654	388.889
	653.086	617.284	144.444
	250.617	249.383	190.124
	530.864	279.012	187.654
	1165.43	1324.69	377.778
	530.864	128.395	403.704
	527.16	165.432	309.877
	454.321	459.259	186.42
	633.333	186.42	109.876
	486.42	211.111	619.753
	712.346	770.37	393.827
	1214.82	176.543	234.568
	1244.44	276.543	502.469
	919.753	333.333	217.284
	355.556	424.691	566.667
	590.124	133.333	844.444
	1323.46	445.679	295.062
	692.593	953.086	407.407
	687.654	533.333	383.951
	922.222	644.444	132.099
	691.358	367.901	807.407
	1355.56	214.815	818.519
	646.914	714.815	275.309
	938.272	446.914	1338.27
	796.296	1181.48	153.086
	755.556	150.617	200
	234.568	111.111	425.926
	513.58	222.222	488.889
	339.506	481.481	144.444
	243.21	401.235	349.383
	358.025	249.383	903.704
	887.654	227.161	208.642
	941.975	333.333	464.197
	1269.14	387.654	118.519
	233.333	244.444	107.407
	876.543	500	355.556
	1022.22	460.494	759.259
	222.222	255.556	502.469
	985.185	566.667	1307.41
	456.79	417.284	895.062
	243.21	306.173	288.889
	161.728	344.444	755.556
	811.111	814.815	555.556
	366.667	214.815	624.691
	879.012	219.753	1285.18
	748.148	150.617	711.111
	953.086	224.691	853.086
	585.185	228.395	529.63
	444.444	330.864	433.333
	646.914	417.284	340.741
	254.321	600	288.889
	500	766.667	907.407
	630.864	596.296	525.926
	1361.73	935.803	359.259
	1043.21	576.543	570.37
	322.222	761.728	571.605
	1341.97	637.037	933.333
	638.272	393.827	545.679
	962.963	148.148	545.679
	258.025	255.556	266.667
	111.111	371.605	554.321
	613.58	870.37	674.074
	422.222	712.346	377.778
	302.469	511.111	179.012
	198.765	511.111	974.074
	501.235	390.123	814.815
	344.444	513.58	133.333
	127.16	614.815	287.654
	202.469	909.876	339.506
	386.42	504.938	262.963
	555.556	237.037	645.679
	450.617	200	690.124
	371.605	422.222	932.099
	422.222	118.519	361.728
	567.901	246.914	722.222
	306.173	139.506	648.148
	188.889	176.543	419.753
	244.444	1030.86	456.79
	572.84	204.938	490.123
	611.111	127.16	444.444
	398.765	246.914	395.062
	544.444	250.617	155.556
	237.037	1196.3	518.519
	408.642	122.222	149.383
	288.889	1358.03	329.63
	695.062	1161.73	285.185
	722.222	249.383	430.864
	240.741	562.963	686.42
	319.753	391.358	601.235
	400	250.617	618.519
	281.481	824.691	113.58
	766.667	733.333	206.173
	333.333	962.963	223.457
	233.333	355.556	780.247
	303.704	555.556	456.79
	385.185	266.667	470.37
	1400	256.79	119.753
	355.556	839.506	788.889
	351.852	1200	509.877
	713.58	390.123	880.247
	844.444	745.679	380.247
	1177.78	767.901	104.938
	1150.62	235.803	217.284
	1401.23	277.778	577.778
	1059.26	207.407	1075.31
	1143.21	249.383	650.617
	1361.73	171.605	1004.94
	628.395	248.148	400
	1322.22	195.062	580.247
	466.667	517.284	766.667
	559.259	477.778	1125.93
	1035.8	216.049	261.728
	461.728	713.58	680.247
	835.803	695.062	290.123
	735.803	139.506	401.235
	233.333	816.049	507.407
	561.728	339.506	222.222
	1008.64	219.753	237.037
	1106.17	265.432	219.753
	1139.51	461.728	166.667
	1353.09	260.494	358.025
	1300	222.222	360.494
	738.272	322.222	733.333
	477.778	209.876	203.704
	344.444	170.37	359.259
	412.346	361.728	337.037
	497.531	287.654	329.63
	875.309	333.333	288.889
	585.185	604.938	469.136
	1317.28	308.642	780.247
	882.716	176.543	277.778
	822.222	1102.47	360.494
	355.556	1040.74	679.012
	743.21	1059.26	1122.22
	979.012	616.049	101.235
	695.062	1316.05	358.025
	433.333	476.543	707.407
	425.926	824.691	465.432
	1334.57	535.803	511.111
	1328.39	853.086	697.531
	479.012	491.358	755.556
	392.593	112.346	272.839
	376.543	180.247	388.889
	443.21	120.988	212.346
	927.16	300	682.716
	393.827	238.272	191.358
	185.185	132.099	877.778
	287.654	380.247	400
	779.012	923.457	639.506
		348.148	1388.89
		503.704	840.741
		255.556	856.79
		1300	433.333
		637.037	209.876
		409.877	101.235
		304.938	212.346
		364.197	106.173
		425.926	232.099
		220.988	101.235
			287.654
			907.407
			429.63
			650.617
			795.062
			1106.17
			706.173
			375.309
			524.691
[truncated: 18 more columns]

## Sheet: Figure 2
	Figure 2a survival data long term					Figure 2b Western blot of spinal cord 3 months					Figure 2b Western blot of spinal cord 12 months
		HC	2nd-G	BMK		Pan-SMN	HC	2nd-G	BMK		Pan-SMN	HC	BMK	2nd-G			Figure 2d SMN aggregates (%)					Figure 2e L1 MN number
	days	360	360	80			0.937814	2.80193	0.97168			0.970521	1.61042	5.63843				HC	BMK	2nd-G			HC	BMK	2nd-G
		360	360	300			0.910654	2.94688	1.01392			1.31637	1.87986	7.13463				1.72414	58	79.3103			11.4	9.29	10
		360	270	360			1.15153	2.91085	1.01032			0.713104	2.25499	6.20703				1.44928	57.1429	54.9296			10.9	9.71	9.43
		360	360	150														0	39.0625	85.7143			10	9	10.9
		360	360	360														0.869565	37.3134	88.5058			11	10.1	11.1
		360	360	360
		360	180	360																		Figure 2e L5 MMN number
		360	360	315																			HC	BMK	2nd-G
		360	360	30																			1.86	2	2.14
		360	330	270																			2.14	1.57	2
		360	360	30																			2	1.71	2.57
		360	200	320																			2.29	1.86	2.14
			360	360
			200	360
			360	150
			360	140
				360
				320
				240
				93
				310
				240
				70
	Figure 2e L1 MN soma size (µm2)				Figure 2e L5 MNN soma size (µm2)				Figure 2f rotarod 3 months (s)				Figure 2f rotarod 12 months (s)				Figure 2g CMAP 12 months (uV)
	HC	BMK	2nd-G		HC	BMK	2nd-G		HC	2nd-G	BMK		HC	BMK	2nd-G		HC	BMK	2nd-G
	1058.03	564.197	187.654		359.259	513.58	527.16		168	167	73		88	44	72		7.5	4.2	2.7
	734.568	333.333	733.333		308.642	369.136	451.852		144	165	93		61	42	83		5.8	2.6	2.8
	617.284	203.704	551.852		317.284	655.556	465.432		148	170	112		55	41	77		10.7	2.3	7.2
	650.617	386.42	539.506		602.469	176.543	349.383		99	246	146		84	57	63		7.4	5.1	8.3
	792.593	372.839	745.679		266.667	301.235	706.173		157	121	31		57	34	61		4.8	2.9	4.5
	453.086	512.346	760.494		220.988	467.901	551.852		161	86	87		70	11	131		5.6	5.9	9.3
	1008.64	293.827	829.63		453.086	312.346	804.938		98	114	102		105	23	94			3.9
	206.173	387.654	309.877		334.568	369.136	793.827		102	106	119		76	45	87
	971.605	458.025	654.321		628.395	366.667	474.074		182		59		64
	649.383	259.259	182.716		372.839	356.79	490.123				117		99
	824.691	334.568	801.235		327.161	285.185	329.63						49
	275.309	538.272	949.383		427.161	183.951	353.086						54
	723.457	440.741	718.519		337.037	625.926	658.025						61
	374.074	490.123	997.531		391.358	449.383	564.197
	859.259	712.346	244.444		288.889	259.259	350.617
	640.741	559.259	369.136		224.691	169.136	728.395
	556.79	487.654	288.889		323.457	334.568	748.148
	432.099	424.691	203.704		1125.93	272.839	587.654
	559.259	445.679	302.469		730.864	493.827	864.197
	319.753	380.247	427.161		355.556	369.136	616.049
	932.099	595.062	512.346		362.963	548.148	433.333
	524.691	235.803	261.728		311.111	449.383	537.037
	498.765	462.963	359.259		420.988	280.247	493.827
	716.049	916.049	1072.84		474.074	465.432	401.235
	559.259	908.642	760.494		507.407	441.975	709.876
	891.358	292.593	298.765		497.531	346.914	312.346
	713.58	393.827	1277.78		330.864	365.432	228.395
	676.543	317.284	190.124		585.185	419.753	488.889
	477.778	841.975	314.815		485.185	420.988	238.272
	220.988	387.654	388.889		344.444	369.136	333.333
	197.531	891.358	244.444		317.284	443.21	401.235
	446.914	383.951	860.494		391.358	381.481	356.79
	513.58	487.654	403.704		503.704	561.728	369.136
	440.741	150.617	348.148		249.383	330.864	243.21
	583.951	225.926	190.124		353.086	619.753	349.383
	897.531	377.778	546.914		320.988	311.111	495.062
	540.741	524.691	209.876		262.963	527.16	301.235
	1319.75	351.852	169.136		574.074	529.63	344.444
	458.025	362.963	353.086		433.333	275.309	427.161
	667.901	579.012	471.605		423.457	369.136	272.839
	982.716	334.568	200		681.481	549.383	392.593
	348.148	750.617	1081.48		667.901	330.864	254.321
	453.086	1135.8	582.716		539.506	491.358	346.914
	525.926	641.975	338.272		1079.01	558.025	296.296
	544.444	211.111	866.667		714.815	600	520.988
	432.099	293.827	1114.82		725.926	353.086	609.876
	729.63	890.124	304.938		553.086	337.037	282.716
	760.494	569.136	270.37		320.988	350.617	395.062
	1022.22	337.037	582.716		371.605	735.803	344.444
	609.876	797.531	502.469		401.235	1087.65	230.864
	712.346	156.79	203.704		539.506	272.839	413.58
	1245.68	1138.27	527.16		770.37	337.037	314.815
	595.062	618.519	197.531		523.457	286.42	272.839
	544.444	511.111	512.346		375.309	307.407	276.543
	640.741	670.37	1080.25		519.753	385.185	272.839
	1266.67	828.395	517.284		507.407	488.889	304.938
	393.827	811.111	871.605		634.568	375.309	297.531
	535.803	513.58	467.901		798.765	430.864	320.988
	454.321	377.778	1062.96		433.333	276.543	254.321
	1074.07	653.086	381.481		244.444	377.778	376.543
	1329.63	474.074	433.333		346.914	529.63	453.086
	712.346	820.988	292.593		311.111	320.988	345.679
	502.469	686.42	230.864		227.161	549.383	548.148
	328.395	175.309	445.679		465.432	500	467.901
	370.37	314.815	400		377.778	382.716	420.988
	627.16	319.753	659.259		200	329.63	353.086
	659.259	428.395	400		246.914	288.889	228.395
	511.111	306.173	671.605		256.79	256.79	545.679
	498.765	565.432	422.222		372.839	288.889	369.136
	275.309	616.049	477.778		327.161	433.333	398.765
	483.951	748.148	500		369.136	449.383	249.383
	662.963	266.667	365.432		314.815	401.235	475.309
	756.79	248.148	691.358		329.63	455.556	246.914
	676.543	792.593	738.272		577.778	449.383	676.543
	254.321	329.63	798.765		780.247	814.815	307.407
	467.901	414.815	445.679		527.16	443.21	397.531
	1043.21	1206.17	304.938		564.197	503.704	230.864
	400	686.42	497.531		585.185	481.481	602.469
	372.839	320.988	167.901		728.395	392.593	490.123
	1133.33	645.679	301.235		703.704	553.086	517.284
	809.876	586.42	391.358		500	407.407	706.173
	729.63	551.852	1148.15		288.889		529.63
	650.617	396.296	375.309		288.889		369.136
	275.309	193.827	686.42		376.543		687.654
	925.926	398.765	318.519		304.938		882.716
	193.827	293.827	701.235		597.531		376.543
	177.778	324.691	230.864		609.876		291.358
	854.321	565.432	891.358		192.593		360.494
	304.938	414.815	1007.41		517.284		424.691
	391.358	571.605	658.025		279.012		474.074
	565.432	477.778	429.63		264.197		738.272
	1076.54	445.679	340.741		254.321		539.506
	355.556	544.444	911.111		693.827		343.21
	190.124	620.988	658.025		687.654		408.642
	1093.83	744.444	200		517.284		337.037
	1379.01	807.407	453.086		853.086		525.926
	723.457	577.778	261.728		443.21		564.197
	418.519	390.123	234.568		570.37		525.926
	374.074	288.889	509.877		551.852		525.926
	732.099	212.346	376.543		798.765		858.025
	120.988	238.272	559.259		465.432		292.593
	445.679	270.37	661.728		504.938		497.531
	556.79	311.111	283.951		211.111		419.753
	582.716	662.963	502.469		414.815		580.247
	462.963	453.086	319.753		500		353.086
	424.691	276.543	302.469				495.062
	748.148	203.704	649.383				327.161
	1224.69	559.259	853.086				509.877
	504.938	761.728	853.086				487.654
	259.259	148.148	265.432				632.099
	844.444	165.432	662.963				425.926
	303.704	688.889	193.827				429.63
	430.864	1139.51	277.778				461.728
	288.889	580.247	391.358				446.914
	613.58	1077.78	437.037				375.309
	691.358	746.914	371.605				600
	618.519	528.395	186.42				413.58
	516.049	562.963	324.691				609.876
	720.988	832.099	218.518				1122.22
	354.321	275.309	477.778				1124.69
	280.247	925.926	274.074				1130.86
	453.086	898.765	193.827				392.593
	360.494	440.741	419.753				349.383
	227.161	685.185	448.148				548.148
	190.124	904.938	458.025				504.938
	464.197	625.926	540.741				446.914
	609.876	256.79	1164.2				381.481
	238.272	297.531	304.938				288.889
	435.803	530.864	443.21				483.951
	586.42	670.37	1227.16
	355.556	779.012	364.197
	217.284	1027.16	167.901
	432.099	404.938	866.667
	214.815	346.914	930.864
	548.148	374.074	985.185
	186.42	239.506	718.519
	586.42	1074.07	866.667
	822.222	495.062	502.469
	364.197	579.012	369.136
	550.617	266.667	385.185
	649.383	440.741	507.407
	396.296	1124.69	388.889
	725.926	434.568	835.803
	779.012	513.58	981.481
	1158.03	333.333	604.938
	785.185	807.407	701.235
	740.741	1192.59	492.593
	311.111	208.642	217.284
	391.358	616.049	427.161
	1149.38	234.568	355.556
	791.358	935.803	288.889
	280.247	434.568	203.704
	120.988	254.321	227.161
	550.617	362.963	706.173
	354.321	362.963	859.259
	1295.06	854.321	358.025
	907.407	562.963	253.086
	820.988	1061.73	725.926
	601.235	262.963	375.309
	425.926	333.333	256.79
	377.778	259.259	564.197
	446.914	445.679	423.457
	695.062	497.531	556.79
	554.321	262.963	450.617
	1118.52	495.062	464.197
	456.79	483.951	464.197
	869.136	311.111	492.593
	334.568	287.654	735.803
	148.148	1067.9	649.383
	1313.58	304.938	637.037
	1245.68	475.309	262.963
	580.247	985.185	645.679
	776.543	279.012	403.704
	817.284	813.58	409.877
	595.062	776.543	408.642
	1135.8	370.37	234.568
	141.975	360.494	358.025
	1202.47	522.222	554.321
	727.16	411.111	423.457
	680.247	374.074	254.321
	308.642	490.123	1203.7
	797.531	320.988	934.568
	511.111	534.568	798.765
	490.123	377.778	891.358
	387.654	288.889	250.617
	670.37	408.642	295.062
	518.519	208.642	722.222
	501.235	200	220.988
	574.074	124.691	286.42
	470.37		351.852
	1162.96		348.148
	970.37		214.815
	288.889		409.877
	477.778		520.988
	560.494		582.716
	530.864		580.247
	1041.97		609.876
	380.247		402.469
	1046.91		304.938
	690.124		903.704
	734.568		502.469
	541.975		208.642
	411.111		1291.36
	483.951		375.309
	435.803		756.79
	440.741		177.778
	424.691		301.235
	732.099		654.321
	595.062		311.111
	283.951		265.432
	413.58		466.667
	1065.43		418.519
	819.753		281.481
	858.025		507.407
	867.901		275.309
	407.407		253.086
	258.025		813.58
	191.358		1056.79
	567.901		419.753
	827.16		1164.2
	440.741		319.753
	356.79		425.926
	308.642		381.481
	677.778		416.049
	1059.26
	949.383
	538.272
	360.494
	334.568
	565.432
	466.667
	304.938
	341.975
	1043.21
	574.074
	127.16
	627.16
	737.037
	159.259
	308.642
	229.63
	133.333
	497.531
	641.975
	460.494
	344.444
	275.309
	320.988
	1037.04
	420.988
	341.975
	771.605
	588.889
	172.839
	466.667
	640.741

## Sheet: Figure 3
		Figure 3a thrombosis, 12 months				Figure 3b western blot of LA, 1 month						Figure 3c thrombosis, 2weeks
			normal (%)	thrombosis (%)		Pan-SMN	HC	2nd-G	BMK				normal (%)	thrombosis (%)
		HC	100	0			0.867344	1.87137	4.45429			HC	100	0
		2nd-G	100	0			0.777684	1.45108	5.39588			2nd-G	100	0
		BMK	57.2	42.8			1.35498	2.22398	5.29431			BMK	100	0
												CB-opti	22.2	77.8
		Figure 3e Western blot of LA, day3
		Pan-SMN	HC	2nd-G	BMK	CB-opti
			1.06307	8.68566	27.8694	55.5138
			0.872215	11.6712	25.3276	56.2635
			1.06478	11.4505	27.9803	55.0469

## Sheet: Figure 4
		Figure 4a survival data, 20 months					Figure 4b rotarod test, 5 months (s)					Figure 4b rotarod test, 20 months (s)					Figure 4c hind-limb clasping
			NT	2nd-G	BMK			NT	BMK	2nd-G			NT	BMK	2nd-G			normal (%)	clasping (%)
		months	21	21	21			94	75	107			79	86	11		NT	100	0
			21	21	21			128	119	137			81	53	41		BMK	100	0
			21	21	19			117	128	124			54	59	6		2nd-G	54.5	45.5
			21	21	21			108	85	86			90	61	4
			21	21	17			134	127	104			82	77	29
			21	21	21					136			41	87	29
				21	21					111				93	52
				21	21									54	3
				21	14									63	67
				21	21									31	24
				21	14										44
				21	15
				21	21
				21	21
				21	20
				21	21
				15	21
					18
		Figure 4d Western blot of spinal cord						Figure 4d Western blot of brain								Figure 4e L1 MN number				Figure 4e L1 MN soma size (µm2)				Figure 4e L5 MNN soma size (µm2)
		Pan-SMN	NT	BMK	2nd-G			Pan-SMN	NT	BMK	2nd-G					NT	BMK	2nd-G		NT	BMK	2nd-G		NT	BMK	2nd-G
			0.943766	1.14548	1.9626				0.836052	1.31001	1.6171					11.3	8.57	8.71		777.778	566.667	782.716		309.877	227.161	397.531
			1.00871	1.17614	1.58159				1.13685	0.927666	1.76112					11.1	10	10		500	395.062	464.197		240.741	320.988	446.914
			1.04753	1.16568	1.99772				1.0271	1.21877	1.59716					10	9	9.86		506.173	688.889	993.827		356.79	223.457	258.025
																10.3	9.14	9.14		400	386.42	364.197		258.025	332.099	288.889
																				769.136	833.333	486.42		528.395	267.901	264.197
																Figure 4e L5 MMN number				518.519	383.951	311.111		327.161	423.457	314.815
																NT	BMK	2nd-G		522.222	372.839	455.556		230.864	254.321	317.284
																2.43	2	1.86		388.889	722.222	549.383		179.012	304.938	160.494
																1.86	2.43	1.71		771.605	512.346	298.765		327.161	239.506	255.556
																1.86	2.29	2		460.494	540.741	497.531		600	220.988	180.247
																2.14	1.71	2.14		482.716	556.79	429.63		611.111	166.667	466.667
																				600	283.951	987.654		702.469	104.938	397.531
																				643.21	466.667	606.173		366.667	703.704	465.432
																				479.012	588.889	559.259		366.667	122.222	144.444
																				630.864	292.593	486.42		927.16	144.444	312.346
																				580.247	335.803	433.333		451.852	139.506	133.333
																				960.494	524.691	423.457		544.444	379.012	181.482
																				398.765	625.926	490.123		885.185	229.63	422.222
																				649.383	680.247	828.395		334.568	395.062	583.951
																				655.556	1100	441.975		462.963	172.839	185.185
																				477.778	561.728	518.519		335.803	141.975	174.074
																				333.333	698.765	685.185		692.593	204.938	313.58
																				564.197	420.988	592.593		360.494	134.568	500
																				445.679	775.309	309.877		175.309	167.901	660.494
																				601.235	566.667	753.086		369.136	344.444	533.333
																				419.753	1106.17	1011.11		556.79	366.667	370.37
																				530.864	779.012	696.296		766.667	570.37	297.531
																				460.494	522.222	240.741		249.383	388.889	379.012
																				651.852	655.556	755.556		335.803	255.556	334.568
																				411.111	706.173	343.21		655.556	519.753	277.778
																				608.642	495.062	422.222		304.938	239.506	255.556
																				517.284	300	408.642		144.444	295.062	485.185
																				575.309	380.247	529.63		562.963	128.395	437.037
																				400	679.012	351.852		517.284	143.21	385.185
																				516.049	491.358	403.704		512.346	349.383	346.914
																				908.642	311.111	464.197		661.728	683.951	488.889
																				341.975	404.938	564.197		488.889	650.617	362.963
																				580.247	339.506	545.679		654.321	298.765	401.235
																				293.827	361.728	925.926		549.383	590.124	253.086
																				344.444	400	566.667		439.506	423.457	202.469
																				362.963	802.469	712.346		591.358	401.235	432.099
																				427.161	1072.84	704.938		932.099	327.161	216.049
																				630.864	419.753	618.519		575.309	855.556	332.099
																				580.247	538.272	418.519		238.272	595.062	606.173
																				897.531	909.876	723.457		188.889	251.852	288.889
																				493.827	725.926	935.803		200	172.839	290.123
																				533.333	675.309	543.21		344.444	298.765	464.197
																				555.556	437.037	593.827		311.111	464.197	128.395
																				824.691	486.42	427.161		511.111	250.617	296.296
																				402.469	465.432	528.395		766.667	313.58	344.444
																				1002.47	904.938	644.444		166.667	453.086	338.272
																				771.605	756.79	408.642		222.222	541.975	255.556
																				403.704	618.519	444.444		280.247	455.556	350.617
																				729.63	482.716	593.827		427.161	751.852	355.556
																				540.741	482.716	586.42		200	511.111	675.309
																				1004.94	612.346	666.667		314.815	443.21	343.21
																				662.963	497.531	741.975		250.617	424.691	402.469
																				822.222	507.407	681.481		535.803	182.716	355.556
																				495.062	407.407	334.568		611.111	470.37	677.778
																				900	795.062	333.333		366.667	344.444	117.284
																				349.383	685.185	455.556		200	244.444	251.852
																				1007.41	788.889	598.765		498.765	275.309	239.506
																				711.111	937.037	456.79		662.963	313.58	253.086
																				543.21	851.852	713.58		266.667	565.432	553.086
																				753.086	507.407	717.284		282.716	314.815	362.963
																				729.63	495.062	433.333		623.457	181.482	250.617
																				477.778	907.407	508.642		327.161	518.519	130.864
																				556.79	281.481	577.778		465.432	318.519	319.753
																				790.124	460.494	437.037		444.444	274.074	277.778
																				460.494	466.667	319.753		158.025	411.111	219.753
																				508.642	318.519	392.593		213.58	327.161	251.852
																				587.654	398.765	424.691		379.012	455.556	476.543
																				319.753	371.605	349.383		339.506	264.197	274.074
																				292.593	434.568	649.383		365.432	393.827	367.901
																				360.494	802.469	574.074		234.568	887.654	191.358
																				264.197	388.889	760.494		323.457	156.79	158.025
																				337.037	860.494	619.753		411.111	200	229.63
																				344.444	676.543	541.975		650.617	109.876	266.667
																				343.21	650.617	482.716		292.593	188.889	567.901
																				558.025	737.037	624.691		803.704	133.333	571.605
																				409.877	769.136	735.803		250.617	225.926	664.197
																				345.679	414.815	759.259		295.062	145.679	301.235
																				419.753	627.16	519.753		374.074	217.284	546.914
																				306.173	377.778	480.247		744.444	216.049	420.988
																				301.235	619.753	506.173		893.827	291.358	401.235
																				629.63	491.358	765.432		466.667	209.876	613.58
																				455.556	820.988	1044.44		356.79	219.753	882.716
																				474.074	788.889	633.333		250.617	141.975	522.222
																				295.062	461.728	530.864		522.222	261.728	441.975
																				307.407	577.778	675.309		104.938	622.222	600
																				369.136	697.531	407.407		319.753	527.16	303.704
																				655.556	753.086	616.049		196.296	362.963	195.062
																				411.111	504.938	632.099		312.346	281.481	291.358
																				464.197	314.815	711.111		274.074	666.667	235.803
																				433.333	501.235	429.63		316.049	577.778	224.691
																				355.556	304.938	433.333		670.37	860.494	212.346
																				311.111	737.037	923.457		266.667	393.827	555.556
																				409.877	344.444	481.481			316.049	524.691
																				508.642	537.037	319.753			259.259	266.667
																				329.63	632.099	396.296			274.074	266.667
																				485.185	497.531	362.963			407.407	322.222
																				418.519	437.037	465.432			269.136	576.543
																				443.21	435.803	465.432			425.926	541.975
																				324.691	537.037	611.111			413.58	400
																				267.901	566.667	402.469			337.037	575.309
																				577.778	345.679	451.852			501.235	459.259
																				445.679	683.951	554.321			644.444	288.889
																				440.741	634.568	480.247			303.704	144.444
																				525.926	680.247	460.494			886.42	171.605
																				538.272	888.889	669.136			472.839	322.222
																				814.815	480.247	716.049			430.864
																				480.247	669.136	448.148			471.605
																				474.074	920.988	553.086			559.259
																				492.593	428.395	469.136			456.79
																				503.704	434.568	288.889			476.543
																				344.444	445.679	491.358			606.173
																				612.346	382.716	307.407			651.852
																				424.691	512.346	493.827			772.84
																				437.037	448.148	513.58			191.358
																				411.111	600	564.197			887.654
																				309.877	397.531	376.543			495.062
																				403.704	362.963	377.778			458.025
																				440.741	862.963	714.815			235.803
																				388.889	702.469	464.197			423.457
																				525.926	639.506	787.654
																				344.444	240.741	467.901
																				727.16	520.988	409.877
																				700	577.778	744.444
																				512.346	579.012	429.63
																				577.778	662.963	346.914
																				696.296	567.901	467.901
																				482.716	688.889	646.914
																				551.852	677.778	266.667
																				586.42	619.753	472.839
																				517.284	758.025	513.58
																				541.975	772.84	641.975
																				881.481	532.099	477.778
																				500	711.111	611.111
																				392.593	509.877	441.975
																				300	429.63	490.123
																				397.531	418.519	702.469
																				517.284	760.494	495.062
																				466.667	681.481	379.012
																				445.679	685.185	671.605
																				293.827	904.938	493.827
																				567.901	606.173	708.642
																				665.432	570.37	443.21
																				533.333	709.876	637.037
																				403.704	300	644.444
																				577.778	906.173	728.395
																				634.568	644.444	760.494
																				772.84	320.988	635.803
																				814.815	332.099	714.815
																				595.062	640.741	518.519
																				582.716	288.889	441.975
																				837.037	574.074	848.148
																				700	211.111	377.778
																				671.605	459.259	640.741
																				723.457	295.062	520.988
																				423.457	481.481	559.259
																				675.309	944.444	360.494
																				746.914	811.111	454.321
																				449.383	581.481	862.963
																				735.803	480.247	329.63
																				329.63	459.259	1002.47
																				459.259	555.556	885.185
																				577.778	876.543	495.062
																				488.889	464.197	844.444
																				588.889	502.469	591.358
																				461.728	774.074	761.728
																				700	672.84	544.444
																				600	286.42	856.79
																				564.197	448.148	440.741
																				500	409.877	920.988
																				337.037	456.79	571.605
																				427.161	760.494	691.358
																				748.148	467.901	540.741
																				433.333	679.012	591.358
																				467.901	616.049	422.222
																				469.136	393.827	608.642
																				418.519	477.778	570.37
																				835.803	744.444	667.901
																				469.136	577.778	362.963
																				333.333	522.222	640.741
																				602.469	666.667	371.605
																				590.124	441.975	351.852
																				723.457	524.691	561.728
																				448.148	482.716	544.444
																				962.963	522.222	397.531
																				955.556	541.975	469.136
																				922.222	477.778	740.741
																				366.667	486.42	520.988
																				1032.1	559.259	477.778
																				766.667	419.753	495.062
																				845.679	444.444	474.074
																				755.556	358.025	337.037
																				608.642	559.259	541.975
																				466.667	480.247	540.741
																				1135.8	588.889	382.716
																				611.111	423.457	501.235
																				1177.78	486.42	576.543
																				933.333	455.556	500
																				444.444	295.062	444.444
																				691.358	411.111	662.963
																				764.197	588.889	972.84
																				790.124	339.506	300
																				433.333	380.247	555.556
																				644.444	260.494	349.383
																				739.506	380.247	624.691
																				702.469	411.111	555.556
																				1002.47	693.827	255.556
																				577.778	616.049	882.716
																				660.494	933.333	541.975
																				522.222	669.136	300
																				651.852	412.346	775.309
																				630.864	760.494	644.444
																				412.346	418.519	522.222
																				640.741	434.568	465.432
																				414.815	537.037	540.741
																				606.173	656.79	370.37
																				844.444	437.037	611.111
																				656.79	503.704	596.296
																				339.506	1148.15	432.099
																				595.062	258.025	690.124
																				917.284	591.358	440.741
																				455.556	319.753	351.852
																				992.593	561.728	341.975
																				372.839	476.543	713.58
																				722.222	298.765	701.235
																				672.84	359.259	362.963
																				744.444	811.111	344.444
																				479.012	304.938	271.605
																				430.864	350.617	308.642
																				383.951	764.197	527.16
																				816.049	544.444	355.556
																				538.272	400	598.765
																				746.914	562.963	386.42
																				750.617	387.654	211.111
																				665.432	364.197	482.716
																				491.358	613.58	260.494
																				604.938	545.679	309.877
																				396.296	564.197	383.951
																				588.889	540.741	337.037
																				351.852	476.543	366.667
																				662.963	471.605	290.123
																				891.358	644.444	627.16
																				582.716	283.951	448.148
																				458.025	482.716	333.333
																				693.827	458.025	332.099
																				822.222	441.975	366.667
																				577.778	466.667	392.593
																				762.963	300	493.827
																				893.827	264.197	418.519
																				796.296	649.383	488.889
																				543.21	418.519	288.889
																				730.864	229.63	346.914
																				711.111	543.21	444.444
																				580.247	274.074	1101.23
																				1075.31	427.161	404.938
																				433.333	674.074	608.642
																				866.667	514.815	571.605
																				662.963	512.346	677.778
																				628.395	537.037	735.803
																				675.309	571.605	611.111
																				765.432	406.173	604.938
																				640.741	416.049	348.148
																				911.111	377.778	656.79
																				359.259	662.963	233.333
																				500	471.605	343.21
																				429.63	518.519	581.481
																				507.407	448.148	502.469
																				420.988	566.667	500
																				551.852	517.284	508.642
																				648.148	683.951	571.605
																				443.21	600	518.519
																				323.457	759.259	777.778
																				586.42	513.58	588.889
																				545.679	556.79	409.877
																				497.531	688.889	406.173
																				346.914	448.148	528.395
																				334.568	466.667	387.654
																				448.148	529.63	445.679
																				324.691	465.432	444.444
																				453.086	458.025	512.346
																				730.864	522.222	800
																				743.21	322.222	517.284
																				533.333	503.704	725.926
																				637.037	400	667.901
																				751.852	614.815	434.568
																				666.667	614.815	760.494
																				737.037		354.321
																				282.716		407.407
																				603.704		539.506
																				234.568		844.444
																				943.21		514.815
																				496.296		1044.44
																				477.778		362.963
																				514.815		471.605
																				464.197		455.556
																				544.444		686.42
																				369.136		683.951
																				355.556		811.111
																				729.63		704.938
																				1195.06		812.346
																				750.617		954.321
																				992.593		1067.9
																				823.457		833.333
																				869.136		1161.73
																				822.222		349.383
																				1038.27		490.123
																				583.951		586.42
																				982.716
																				641.975
																				733.333
																				1006.17
																				872.84
																				528.395
																				860.494
																				755.556
																				598.765
																				566.667
																				1058.03
																				908.642
																				420.988
																				296.296
																				400
																				503.704
																				409.877
																				525.926
																				498.765
																				304.938
																				319.753
																				598.765
																				858.025
																				564.197
																				480.247
																				309.877
																				651.852
																				643.21
																				561.728
																				381.481
																				520.988
																				541.975
																				477.778
																				822.222
																				928.395
																				488.889
																				288.889
																				725.926
																				444.444
																				702.469
																				818.519
																				522.222
																				785.185
																				300
																				808.642
																				666.667
																				527.16
																				722.222
																				659.259
																				480.247
																				872.84
																				528.395
																				333.333
																				395.062
																				397.531
																				586.42
																				749.383
																				662.963
																				434.568
																				575.309
																				418.519
																				360.494
																				433.333
																				630.864
																				904.938
																				476.543
																				507.407
																				601.235
																				934.568
																				409.877
																				979.012
																				688.889
																				743.21
																				317.284
																				488.889
																				396.296
																				354.321
																				329.63
																				566.667
																				1048.15
																				966.667
																				455.556
																				660.494
																				1043.21
																				892.593
																				545.679
																				653.086
																				400
																				569.136
																				395.062
																				725.926
																				800
																				582.716
																				545.679
																				534.568
																				486.42

## Sheet: Figure 5
		Figure 5a HCC percentage
			normal (%)	HCC (%)
		NT	100	0
		2nd-G	93.75	6.25
		BMK	0	100
		Figure 5b lung tumor percentage
			normal (%)	tumor (%)
		NT	100	0
		2nd-G	100	0
		BMK	70	30
		Figure 5d RNA seq. data
		2nd-G vs NT							BMK vs NT							BMK-T vs NT							BMK-T vs BMK
				-Log10(p-adjust)							-Log10(p-adjust)							-Log10(p-adjust)							-Log10(p-adjust)
		Gene name	log2FC	up regulated	down regulated	no sig			Gene name	log2FC	up regulated	down regulated	no sig			Gene name	log2FC	up regulated	down regulated	no sig			Gene name	log2FC	up regulated	down regulated	no sig
		Ighv1-26	3.50303	7.07058					Gm4070	2.5188	3.93459					Rian	11.4127	167.378					B830012L14Rik	6.77738	109.445
		Gm43302	8.77271	6.20481					Gvin1	2.10711	3.93459					Obscn	10.7123	112.395					Cd63	4.68534	103.751
		Nr4a1	2.33371	4.19997					Lgals3bp	1.11824	3.01868					B830012L14Rik	7.2938	73.749					Myo15b	7.18747	99.0928
		Igkc	2.28109	3.84771					Ifi27	1.30346	2.88428					Gm11843	6.47737	67.8635					Rian	9.11984	88.7486
		1810053B23Rik	4.08214	2.46933					Mpeg1	1.47751	2.75346					Rgs2	6.24957	65.1655					Obscn	10.3102	81.4206
		Il1b	1.74301	2.46933					Wfdc17	1.6836	2.37316					Myo15b	6.73469	62.9759					Mirg	8.43228	80.9742
		Lepr	2.07237	2.46933					Oas1c	2.57738	2.30739					Cd63	4.55025	57.2833					Gm11843	5.82779	72.6193
		Gm44005	1.16846	2.33322					A2ml1	1.1999	2.20931					Col1a1	5.27485	53.8845					Sox4	4.8036	71.033
		Lyve1	1.48599	2.14682					Gm18853	1.37237	2.17942					Gpx3	4.79465	51.3562					Col4a1	3.89231	65.7387
		Ppp1r3g	3.29177	2.14682					CAAA01066123.1	6.65685	1.91924					Sox4	4.3057	50.2185					Gprc5b	5.94001	63.9588
		Col5a2	2.58376	2.04033					Rtp4	1.39814	1.57346					Tgm2	3.94657	48.9863					Hkdc1	8.32569	62.5124
		Rgs4	2.09418	1.44193					Xaf1	1.57162	1.52463					Hkdc1	6.3518	46.3371					Cd9	2.61879	61.1473
		Igfbp1	1.74296	1.4419					Cd68	1.2441	1.5059					Sh3pxd2b	3.65536	44.7172					Rhoc	3.01163	58.9597
		Pdgfrl	3.14674	1.4419					Gm8979	2.49914	1.5059					Fabp4	4.98483	44.4876					Sh3pxd2b	3.03186	56.5444
		Rgs1	2.39001	1.43414					Sema5b	-2.04367		1.74788				S100a11	3.9404	44.2988					1700017B05Rik	2.57991	51.3993
		Slc38a2	0.820743			2.14682			G0s2	-1.47341		1.57346				Gm37899	10.2219	44.2009					Pde10a	5.99851	50.9157
		Ccdc30	1.27746			1.16472			Gm33699	-3.12441		1.57346				Mirg	11.3439	43.8407					Myo7b	9.32216	49.9696
		Klf10	1.01889			1.16472			Gm47712	-1.65329		1.57346				Ppargc1a	3.83658	43.8062					Col1a1	5.37871	47.7432
		Gm29394	3.83227			1.10339			Oas1a	2.09207			1.22634			Glis3	4.42607	42.2162					Ube2v2	3.26981	45.4255
		Gm44189	-0.83648			1.10339			Ly6e	1.23252			1.22504			Srxn1	3.57281	39.4027					Cd93	3.81851	45.2174
		Scarna6	-1.47977			1.10339			Cdh5	0.742997			1.16116			Pde10a	5.83272	39.3658					Rgs2	4.98664	45.1375
		D930048N14Rik	-1.15851			0.970263			Clca3a1	0.853167			1.0341			Ms4a7	4.56452	38.9076					Loxl2	3.66543	45.1222
		Slc25a25	1.18061			0.970263			Gm26316	-3.21178			1.00178			Serpine1	6.28191	38.3025					Gm12671	2.51829	42.4271
		Bcl2l11	0.845474			0.954654			Ifitm3	0.806793			1.00178			Anxa2	3.34521	38.2601					Serpine1	6.57835	41.9435
		Gm25835	-2.52503			0.954654			Irf7	1.40613			1.00178			Mcam	3.96524	38.1814					S100a11	3.2067	41.7407
		Kcnj2	1.74064			0.943114			Ikbke	0.690237			0.946109			Tnfrsf23	4.68986	37.7225					Ppargc1a	3.49515	41.4498
		Bud13	1.82016			0.925022			Usp18	1.87069			0.936979			Col1a2	3.94935	36.8656					Arhgef2	2.36127	40.1076
		Gm38070	-0.93685			0.899256			Wwc1	-0.68973			0.915229			Cd93	3.81473	36.8355					Src	3.2613	39.392
		Neb	1.28884			0.880146			Gm4332	-2.60308			0.887221			Ly6d	7.39274	35.993					Baalc	8.64895	37.957
		Gmppb	-0.99596			0.618689			Shisa5	0.886438			0.848793			Rtl1	15.9298	35.9119					Numbl	3.50942	37.0759
		Hdhd3	-1.10148			0.618689			B430306N03Rik	1.05027			0.817335			Angpt2	6.75847	35.672					Ahnak2	4.51876	36.3612
		Gpr35	1.55525			0.602659			Dnajc12	1.37275			0.817335			Slc25a24	4.53197	35.3994					Neurl1a	5.43513	36.1137
		Lrg1	-0.86856			0.555577			Gm12671	-1.43925			0.814242			Neurl1a	6.79858	35.2704					Apln	10.6106	35.9476
		Myh11	1.56513			0.542154			Ifi207	0.951192			0.748971			Col4a2	3.98871	33.4132					Tgm2	3.69803	35.7573
		Cacna1h	2.73976			0.488619			Rian	2.25851			0.748971			AA986860	4.56128	32.8256					Anxa2	3.04674	35.3877
		Gm4070	1.32026			0.488619			Cdh19	-2.26793			0.722761			Gm12840	3.54464	32.3762					Col1a2	3.9359	35.0179
		Igkv1-110	5.74038			0.488619			9930111J21Rik1	1.15726			0.718399			Btg2	3.4643	31.9502					Gpx3	4.32897	34.8774
		Ccn2	1.73777			0.486842			Tbxas1	1.0953			0.718399			Col4a1	3.83437	31.7632					Nos2	6.77794	33.9325
		Gm12671	-1.53748			0.485974			Grem2	1.2501			0.708945			Rragd	3.56121	31.6259					Krt18	2.24088	33.3908
		4930470H14Rik	-0.96011			0.473679			Gm10252	-4.4408			0.649845			1700017B05Rik	2.63897	31.396					Lama5	3.25879	32.8118
		Cd200	2.50515			0.473679			Mcrip2	-1.08312			0.649845			Acmsd	3.67695	31.1342					Angpt2	6.2567	32.6552
		Hspa5	-0.77098			0.473679			Evi2b	1.1118			0.639513			Numbl	3.65671	31.1081					Bglap3	7.00619	32.3411
		Trdmt1	1.72065			0.473679			Ifi27l2b	1.69177			0.639513			Tmsb10	3.45753	30.8178					Col4a2	3.56583	32.3186
		Xlr3a	1.16975			0.437432			Rdh9	0.853055			0.639513			Lama5	3.10171	30.7012					Glis3	3.84	32.0242
		Lpin1	1.57028			0.413329			Trdmt1	1.5931			0.639513			Thbs1	6.15813	30.65					Srxn1	3.27662	31.6515
		Dbp	0.611871			0.409762			Zbp1	1.43739			0.639513			Emp1	4.21301	30.5429					Ephb3	5.354	31.3791
		Gm25395	-1.02747			0.381024			Cp	0.708649			0.594939			Lepr	5.05037	30.4031					Tspan3	3.56128	31.1863
		Gm29966	-0.82426			0.367837			Scarna13	-0.7051			0.593895			Loxl2	3.47815	30.3691					Gpr55	5.095	30.6674
		Gm44117	1.70897			0.367837			Epb41l3	0.99482			0.589464			Inhbb	4.90325	29.8149					Adamts4	5.49153	30.6126
		Ighg3	3.01615			0.367837			Fcgr4	1.15468			0.589464			Ahnak2	4.04718	29.6735					Gm10874	4.25541	30.3045
		Vps45	-0.9733			0.341621			Gbp10	1.42817			0.589464			Gm20186	3.23878	29.3471					Tnfrsf23	4.68868	30.262
		Nr4a3	2.7981			0.337789			Gm14698	5.57856			0.589464			Pcolce	2.97209	28.9845					H2-Eb1	2.1648	30.2209
		Tesmin	2.18638			0.337789			Itgam	1.50032			0.589464			Smpdl3b	6.10049	28.4122					Cerk	2.43346	30.0155
		Dusp1	1.61631			0.3256			Trafd1	0.632496			0.589464			Tes	3.92915	28.226					Cox7a1	4.54092	29.9321
		Gm43999	0.89432			0.320035			Gm12184	3.11494			0.584073			Nos2	6.85041	28.0327					Mtmr11	4.11116	29.5081
		Zpr1	1.06674			0.299998			Gm2065	-2.99132			0.584073			Mfge8	3.22898	27.8904					Cxcl10	2.936	29.4586
		Stk17b	1.02482			0.299048			Nr0b2	-1.27276			0.584073			Ehd2	3.371	27.8376					Mcam	3.48258	29.2001
		Igkv8-30	4.88518			0.277455			Ubald2	0.742385			0.577174			Rsad2	4.52137	27.0176					Igdcc4	5.86019	29.115
		H2ac12	3.88921			0.268858			Nos1ap	1.02351			0.553887			Septin11	2.53336	26.983					Ngf	4.29186	28.3968
		G6pc	1.06553			0.252805			Rtl1	5.98992			0.539167			Rhoc	3.48075	26.9224					Ly6d	6.34146	28.2559
		Glyctk	-0.57722			0.252805			Slc25a20	-0.53577			0.539167			Gm7334	4.64889	26.865					H2-Ab1	1.86039	28.2304
		Gm10252	-3.84877			0.252805			Oas1g	1.79661			0.538618			Htra1	4.30209	26.7693					Plat	5.52173	28.2103
		Rps28	0.724777			0.252805			Slc22a5	-0.8308			0.532791			Esm1	5.24315	26.7048					Ttyh1	4.50547	28.1615
		5330406M23Rik	0.743749			0.250056			Cpt2	-0.62981			0.531453			Gm3776	5.49964	26.6311					Sparcl1	3.96903	27.8667
		Cad	-0.76421			0.250056			Oasl2	1.58897			0.531453			Mtmr11	3.23898	26.5108					Tmsb10	3.10944	27.4259
		Cd68	1.23847			0.250056			Treml4	1.11746			0.531453			Col3a1	3.73303	26.3331					Arhgef28	7.43754	27.2767
		Creld2	-1.19584			0.250056			Gm20547	1.38621			0.529736			Plat	5.9418	25.917					Slc25a24	3.91164	26.7316
		Esm1	1.84227			0.250056			Rassf4	1.00162			0.501434			Tubb6	3.24577	25.514					Gm7334	3.92084	26.7125
		Gm20390	-1.02943			0.250056			Rnf213	0.764032			0.500601			Cox7a1	4.316	25.4282					Inhbb	4.01535	26.7125
		Gvin1	1.07605			0.250056			Gm44189	-0.64892			0.488443			Arhgef28	6.71329	25.2887					Gm12840	3.33681	25.8996
		Ly6d	2.15732			0.250056			Nlrc5	0.627328			0.478521			Nr4a1	3.82587	25.2683					Anxa5	1.94504	25.8219
		Sik1	1.11668			0.250056			Grk3	0.821952			0.46534			Scn2a	8.67936	25.1332					Arhgap22	4.60755	25.741
		Snapc1	-0.81392			0.250056			Lgmn	0.766499			0.46534			Ube2v2	3.23266	25.0666					Tm4sf4	1.8136	25.5836
		Rasgef1b	0.879066			0.244162			Smc1b	3.44053			0.46534			Arhgap27	3.60753	24.7557					Gm20186	3.31583	25.4577
		Gm38431	1.53498			0.231725			Fcgr3	0.986274			0.46288			Tspan3	3.64835	24.5762					Atf3	3.46247	25.4395
		Ighv1-34	2.92461			0.231725			Gm5524	1.17911			0.46288			Cbr3	6.51624	24.4546					Olfml2b	5.68153	25.0903
		Tgfb2	2.02301			0.231725			Rgs2	1.24891			0.46288			Hcar2	4.61462	24.4245					Vopp1	2.66638	25.0708
		1700128F08Rik	-1.26565			0.231476			Gm7694	1.04947			0.458781			Oasl1	2.50844	24.3662					Cdkn1a	2.60282	24.8769
		Txnip	1.19919			0.231476			Filip1l	0.906374			0.447348			Map4k4	2.38023	24.3481					Cxcr4	4.38577	24.8514
		Ccl21a	3.05694			0.225126			Rnu1a1	-0.67978			0.447348			Cxcr4	4.98376	24.3202					C1qtnf9	5.98067	24.7565
		Fzd7	-0.84091			0.225126			Slc2a8	0.721488			0.447348			Tpm4	2.40234	24.1639					Tagln2	2.47493	24.257
		Gm23262	-1.75535			0.191539			1810053B23Rik	3.31842			0.439756			Cd200	5.80995	24.013					H2-Aa	1.86041	23.2188
		Fbln2	1.11955			0.191472			Csf2rb	1.10218			0.439756			Cd9	2.87416	23.8417					Sparc	2.8835	22.4675
		Pcdh17	1.06845			0.191472			Kcnj2	1.37295			0.439756			Sparc	3.04574	23.8058					Ampd3	2.89733	22.425
		Nelfb	-0.83539			0.183147			Acod1	2.12676			0.42178			Gpr55	4.67153	23.6254					Sez6l2	5.19775	22.4182
		9130230L23Rik	2.16103			0.180327			Adam22	2.54439			0.418886			Myo7b	10.7933	22.9223					Pcolce	2.46667	22.4142
		Gm41102	-1.05466			0.177949			Cxcl16	0.865611			0.418886			Epb41l1	3.17763	22.8601					Adamts1	2.37045	22.4135
		Napsa	2.13747			0.177949			Nxpe1-ps	1.84704			0.418886			Ngf	4.67217	22.8335					Esm1	4.91077	22.2342
		Als2cl	-0.81595			0.172219			Pfkfb3	1.40591			0.418886			Ephb3	4.45998	22.7885					Glod5	5.88983	22.2342
		Arhgef19	-0.56017			0.170548			Neb	0.810478			0.409174			Lrtm2	6.63527	22.5401					Ehd2	3.24873	22.2208
		Dusp8	1.89248			0.170548			Ebi3	1.82467			0.404727			Gucy2c	5.89617	22.508					Gm43605	2.94896	22.1601
		Mzb1	2.47566			0.170548			Gbp6	1.21983			0.404727			Pkm	3.57007	22.2059					Tubb6	3.28341	22.0283
		Nat8f1	-0.44873			0.170548			Gm26543	-1.12014			0.404727			Kcnj2	4.82604	21.9008					Fabp4	4.80608	22.013
		Acat3	-0.521			0.160375			Meiob	1.25718			0.404727			Gsta1	5.59674	21.8467					Fads3	2.59238	21.7948
		Cd79a	2.0395			0.160375			Ms4a7	1.50154			0.404727			Gstm3	3.87766	21.8213					Adamts9	2.90875	21.7055
		Gria3	2.4958			0.160375			Mtcl1	-2.341			0.404727			Olfml2b	5.28306	21.7838					Cdc42ep5	4.65221	21.3301
		Lrtm2	3.63176			0.160375			Plekhh3	-0.8177			0.404727			3930402G23Rik	6.87254	21.7273					Rasal1	6.42307	21.1925
		Trabd	-0.55246			0.160375			Crat	-0.60845			0.403778			Adamts4	5.17924	21.7198					Pdgfb	3.43944	21.1745
		Slc45a3	-0.71616			0.149547			Abhd6	-0.66586			0.398065			Vim	3.19343	21.5206					Flnc	6.17233	21.1174
		Fcmr	2.27312			0.145663			Dhodh	-0.74735			0.398065			Bcl6b	3.16752	21.4941					Sema7a	5.75906	21.0726
		Spib	2.05734			0.132514			Ighv1-9	-4.61282			0.392973			Spp1	3.87764	21.4468					Fblim1	2.32316	21.0709
		AA986860	1.52379			0.121789			Irf5	0.822827			0.366482			App	2.54256	21.2802					Clcf1	3.6541	21.0565
		Btg2	0.987072			0.111696			Cnp	0.945918			0.343863			C1qtnf9	6.07341	21.2434					AC160336.1	2.58025	20.9966
		Fes	0.736552			0.111696			Ifi206	1.4396			0.343863			Mmp13	6.00993	21.1692					Emp1	3.69201	20.9411
		Inpp5d	0.910983			0.111696			Mx2	1.01293			0.342199			Anxa5	2.00658	21.0361					Gm20400	2.80163	20.8199
		Neurl1b	1.35116			0.111696			9130208D14Rik	1.85693			0.333858			Cerk	2.78997	20.6785					Col3a1	3.37021	20.6232
		Slc7a2	0.59965			0.111696			Clec1b	0.802167			0.333858			Sparcl1	3.73381	20.5306					Agfg1	1.59164	20.4601
		Rfxank	-0.6966			0.11167			Cbfa2t3	-0.7335			0.322989			Gm20400	3.04292	20.4253					Aldh1b1	2.4569	20.4277
		Tnfrsf13c	2.58153			0.11167			Slc5a11	5.06525			0.322989			Plau	4.04386	20.1668					Ifit2	2.06956	20.4198
		Gm38211	2.04684			0.110018			Tap1	0.716312			0.322989			Igfbp1	4.35735	20.0537					App	2.37621	20.2461
		Tmem266	1.79831			0.110018			Adam23	0.547975			0.315937			Btc	4.6434	19.8126					Casp12	2.65283	20.2282
		Exd2	-0.68404			0.107526			Syne4	1.30818			0.315937			9330159M07Rik	2.89443	19.656					Thbs1	5.52922	20.0954
		Mbl1	-0.75212			0.107526			Acat1	-0.65383			0.315404			Tagln2	2.52775	19.5683					Anxa13	4.71575	20.027
		Snora73b	-0.82279			0.107526			Ear2	1.29575			0.315404			Tnc	4.22181	19.4642					Cd34	2.97469	19.9204
		Rere	0.53431			0.106223			Serpina3f	1.18178			0.314567			Fbn1	3.072	19.4286					Col6a2	2.93303	19.9153
		Sowahb	-0.96442			0.106223			Iigp1	0.773027			0.310433			Tgfbr2	2.32357	19.3533					Tnfrsf12a	3.22554	19.8642
		Gm26316	-2.5295			0.105478			Tsr1	-0.69318			0.310433			Slmapos2	3.48984	19.3297					Tpm4	2.17893	19.6518
		Srrm4os	2.19994			0.105478			Gm13577	-3.41321			0.310042			Nupr1	4.62432	19.1884					Rragd	3.43371	19.6458
		Manba	-0.81295			0.103562			Mlx	-0.53647			0.307702			AC160336.1	2.5078	19.0658					Mdh2	1.44398	19.5474
		1700025G04Rik	0.89915			0.10075			Ddx51	-0.85917			0.304282			Acta2	4.15181	19.0211					Ptpre	1.96768	19.503
		Gm23849	-1.00998			0.10075			Gm44805	-0.78153			0.300327			Kctd17	3.31236	19.0187					Slc3a2	2.2795	19.4389
		Slc13a5	-1.06179			0.10075			Ddx58	0.728143			0.29235			Adam19	2.6545	19.0082					Arhgap27	2.97182	19.3273
		Hapln4	-0.77116			0.095239			Gm22513	-0.72766			0.283855			Procr	4.025	18.7728					Pcdh20	8.67775	19.2786
		Rn7s1	-0.76298			0.095239			Lpin1	1.09262			0.264024			Gpr31c	4.31212	18.6912					Cd24a	4.33706	19.1672
		Nfe2l2	0.474384			0.091835			mt-Nd6	-0.65775			0.257795			Acsl4	1.7588	18.6412					Actg1	2.35072	19.1426
		Tpm4	0.566801			0.091835			Map3k8	0.90181			0.25267			Arhgef2	2.49087	18.5342					Pkm	3.11309	19.1145
		Csf2rb	1.17373			0.078633			Parp12	0.837249			0.239775			Vash1	3.25601	18.3972					Adgrg1	2.81592	19.0437
		Bcap31	-0.46037			0.065738			Ccdc107	-0.65369			0.235353			Mthfd1l	3.83325	18.2559					Lepr	3.94844	18.9007
		Ccs	-0.62288			0.065738			Cybb	0.9802			0.235353			Slc3a2	2.24131	18.0175					Tuba8	4.42075	18.8934
		Cd22	1.17649			0.065738			Tnfrsf1a	0.491681			0.235353			Ampd3	3.06758	17.8711					Rtl1	9.90889	18.8354
		Chst13	-1.01854			0.065738			Cobl	0.789157			0.222928			Itga2	5.34327	17.8711					Tes	3.61422	18.749
		Ddc	-0.96054			0.065738			Frzb	1.42276			0.222928			Nr4a2	4.47039	17.7901					Kctd17	3.29885	18.6634
		Ddx51	-0.91657			0.065738			Gm2000	1.01333			0.222928			Antxr1	3.00075	17.773					Baiap2l2	11.4337	18.6136
		Ebf1	1.92943			0.065738			Gm25313	-1.47063			0.222928			H2-Ab1	2.0242	17.6465					Clip2	2.55842	18.6031
		Igf1os	2.06675			0.065738			Ifngr2	0.592027			0.222928			Ackr3	6.10357	17.5958					Insyn1	5.40185	18.5164
		Irs2	1.01109			0.065738			Pop1	-1.20418			0.222928			Ptpre	2.27419	17.5643					Septin11	2.42166	18.4648
		Kifc3	-0.80315			0.065738			Rasa3	0.693214			0.222928			Ltbp3	2.63124	17.4609					Stc1	11.568	18.3592
		Ltb4r2	-1.18328			0.065738			Sypl	-0.75263			0.222928			Cmpk2	3.21329	17.4571					Zfp469	5.32401	18.3056
		Nrarp	1.46135			0.065738			Pik3cd	0.832552			0.2207			Cdhr2	6.76917	17.4065					Rtn4rl2	5.54704	18.179
		Pik3cg	0.980377			0.065738			Suox	-0.59182			0.2207			Ets2	1.74753	17.0447					Fhdc1	4.25815	18.1448
		Slc2a4	2.833			0.065738			Lamb3	-1.10423			0.211141			Etnppl	3.23052	17.0325					Ets2	1.68933	18.0594
		Snord22	-2.17591			0.065738			B3galt1	0.921209			0.207647			Rtn4rl2	5.568	16.8531					Cystm1	3.30918	18.0296
		St8sia6	2.34521			0.065738			Entpd1	0.794098			0.202809			Cd34	2.82834	16.8449					Mmp13	4.70988	17.9824
		Ube2g2	-0.52869			0.065738			Fes	0.861611			0.202809			Trp53i11	3.82678	16.8318					H2-T-ps	4.9756	17.9793
		Gm13502	-1.11887			0.061212			Gdf15	-1.15106			0.202809			Creb5	4.05072	16.8046					C1qtnf6	3.41807	17.9229
		Spata33	3.55891			0.061212			Hmox1	0.889321			0.202809			Adamts9	2.92388	16.7661					Slc7a1	2.33802	17.8524
		Gm5537	-10.8744			0.056909			Plekhg5	0.917598			0.202809			Casp12	3.01402	16.6879					Itgax	2.95242	17.8294
		Hlx	0.718016			0.051949			Ptpn6	0.570032			0.202809			Nrarp	3.60446	16.6234					Mfge8	3.10564	17.8118
		1810055G02Rik	0.995705			0.031096			Slfn8	1.26555			0.202809			Pdgfb	3.50535	16.576					Itih5	4.1642	17.6598
		Lilr4b	0.878796			0.031096			Gm29394	2.92903			0.191228			Baalc	10.7312	16.5014					Nrg1	2.99995	17.6597
		6430590A07Rik	-0.8156			0.030894			Ifih1	0.67173			0.184859			Apln	10.8156	16.494					Fam102b	2.20084	17.5451
		Arrdc3	-1.17534			0.030894			Pla2g7	1.03024			0.184859			C1qtnf6	3.57002	16.4191					C5ar1	2.5806	17.4708
		Snord15b	-1.25576			0.024294			Prr5l	-1.13226			0.184859			Comtd1	2.55362	16.4174					Notch4	3.85143	17.4045
		H2ac10	2.3824			0.016794			Eif4ebp3	1.35245			0.180843			Igdcc4	5.55629	16.3885					Ccl8	6.38027	17.1363
		Pgpep1	-0.61283			0.016794			Gm24119	-1.01298			0.180843			Pfkp	4.1257	16.3751					Rflnb	3.57166	17.1267
		Serpine1	1.00936			0.016794			mt-Co2	-1.05642			0.180843			Gldn	10.8703	16.3008					Nr4a1	3.24752	17.1249
		Btbd8	-1.01605			0.015891			Tm7sf2	-0.64025			0.180843			Syt12	2.66328	16.281					Gm44911	11.2377	17.1066
		Gm9755	-5.02678			0.015891			Clec4a1	1.42945			0.169402			C5ar1	2.97831	16.2768					Sik1	2.58942	17.0455
		Igkv10-96	5.6213			0.015891			Gm5537	-11.0866			0.167572			Prag1	2.89326	16.2763					Ly6c1	4.57592	17.0201
		Kiz	0.728498			0.015891			Slc37a1	0.898911			0.162187			Slc41a3	3.37483	16.1691					Gm11100	4.28276	16.947
		Vcam1	0.925469			0.015891			Bach2os	1.88633			0.161273			Pea15a	1.82568	16.008					Tuba1a	2.20355	16.9437
		Vmn1r236	-0.8899			0.015891			Carmil3	-2.44086			0.161273			Zfp469	5.99351	16.0045					Lox	5.51746	16.9379
		Nrg4	1.18024			0.013017			Col5a2	1.34531			0.161273			Pde5a	3.15256	15.9925					Parm1	4.73468	16.8729
		Rbm12	0.679312			0.013017			Crybg1	0.674537			0.161273			Chst11	3.9598	15.8863					Trp53i11	3.85761	16.7811
		Snord17	-1.02559			0.013017			Pcdh11x	1.472			0.161273			Pthlh	10.8594	15.8863					Plau	3.39874	16.7643
		Ptgds	2.20178			0.007109			Perp	-0.46707			0.161273			Mpp2	4.18754	15.8689					5330417C22Rik	4.76516	16.7086
		Ric8a	-0.48123			0.007109			Slc25a10	-0.40456			0.161273			Cavin1	2.59807	15.8419					Spp1	3.7691	16.4258
		Acaa1a	-0.69096			0.00616			Vmn1r236	-0.77783			0.160854			AI506816	2.08715	15.7156					9330159M07Rik	2.50073	16.2441
		Gm44597	0.829827			0.00616			1810055G02Rik	0.737867			0.159598			Gm42679	3.66499	15.7156					Cacna1c	4.24092	16.2404
		Gm49238	-0.59247			0.00616			Tgtp1	1.36415			0.157345			Fgd1	2.95709	15.6608					Vash1	3.35668	16.2308
		Tnfrsf13b	2.09692			0.00616			Tifa	1.08399			0.15389			Anxa13	4.23912	15.6397					Sprr1a	8.58502	16.2227
		0610005C13Rik	0.035507			2.53e-05			Ccn2	0.979487			0.15242			Fgl2	3.29542	15.6216					Nrarp	2.77094	16.16
		0610009B22Rik	-0.33066			2.53e-05			Eci1	-0.52327			0.15242			Adamts1	2.32995	15.6129					Pthlh	11.023	16.1571
		0610009E02Rik	-0.33702			2.53e-05			Fpr1	1.41569			0.15242			Pcdh20	11.2366	15.6081					Elfn1	6.9671	15.9562
		0610009L18Rik	0.332468			2.53e-05			Gm31182	-1.2861			0.15242			Slc2a4	5.43525	15.5711					Gm42679	3.66113	15.7922
		0610010F05Rik	0.274291			2.53e-05			Gm48422	1.5173			0.15242			Dusp4	3.38643	15.5437					Pea15a	1.57856	15.788
		0610010K14Rik	-0.08022			2.53e-05			Gm9531	1.28148			0.15242			Ly6c1	4.5875	15.4792					Chst11	3.83984	15.7682
		0610012D04Rik	1.4689			2.53e-05			Rras	0.673096			0.15242			Krt18	2.72332	15.381					Tnc	3.39762	15.6611
		0610012G03Rik	-0.01572			2.53e-05			Scara3	-1.13123			0.15242			H2-Aa	2.07966	15.3647					Slit3	3.89063	15.6203
		0610025J13Rik	2.34712			2.53e-05			Sema5a	-1.66513			0.15242			Tnfrsf12a	2.87948	15.3462					Nid2	2.74449	15.5757
		0610030E20Rik	-0.14218			2.53e-05			Sgsm3	-0.77734			0.15242			5330417C22Rik	4.53506	15.2502					Ralgds	2.52745	15.554
		0610031O16Rik	0.017664			2.53e-05			Slfn9	0.88484			0.15242			Adgrg1	2.87057	15.232					Pfkp	4.09232	15.5262
		0610038B21Rik	-0.86052			2.53e-05			Spi1	0.941878			0.15242			Col5a2	3.29455	15.193					Ddr1	3.36726	15.3959
		0610039K10Rik	0.29045			2.53e-05			Tmem176a	0.579421			0.15242			Elfn1	7.57052	15.1032					Il33	4.05722	15.3841
		0610040B10Rik	0.130976			2.53e-05			Gm45837	-0.58444			0.144752			Frzb	3.6294	15.088					Rsad2	3.717	15.2852
		0610040J01Rik	0.041766			2.53e-05			Slc2a4	2.64996			0.144752			Hmcn2	4.53144	15.0551					Vim	2.70896	15.2294
		0610043K17Rik	0.657853			2.53e-05			Smpd3	1.96263			0.144752			Smpd3	4.67652	14.9222					Chst1	6.22883	15.2136
		1010001B22Rik	-2.00705			2.53e-05			Btc	1.6873			0.143285			Lox	5.0952	14.8438					Rasl10b	3.81359	15.0994
		1110002E22Rik	2.31962			2.53e-05			Gfod1	0.937194			0.14062			Ptges	4.61076	14.7876					Cd74	1.62922	15.097
		1110002J07Rik	-1.12163			2.53e-05			Prodh2	-0.95445			0.14062			Notch4	3.75095	14.7801					Ltbp3	2.34141	15.0853
		1110002L01Rik	0.22409			2.53e-05			Fcer1g	0.914249			0.137592			Slc35f2	5.57419	14.7131					Fscn1	3.03878	15.01
		1110003F10Rik	-0.70815			2.53e-05			B2m	0.525441			0.13638			Tpm1	1.95356	14.6623					Npdc1	2.41295	14.9242
		1110004F10Rik	0.073329			2.53e-05			Rgs4	1.41379			0.13638			Lgals3	3.58153	14.629					Ms4a7	3.04791	14.867
		1110006O24Rik	0.231135			2.53e-05			Adar	0.557392			0.132724			Ccdc120	3.71041	14.6216					Creb5	3.67765	14.8429
		1110008P14Rik	-0.18383			2.53e-05			Socs6	0.568291			0.132724			Fh1	1.9458	14.6072					Plaur	3.806	14.8291
		1110012L19Rik	0.05352			2.53e-05			Tlr9	1.17953			0.132724			Unc5b	2.6382	14.5735					Creb3l1	2.94622	14.6985
		1110013H19Rik	-0.89673			2.53e-05			Ormdl3	-0.54142			0.130747			Wfdc15b	4.34272	14.5678					Pde5a	2.84837	14.6447
		1110017D15Rik	-0.51965			2.53e-05			Dcp2	0.578326			0.130544			Cd24a	3.88292	14.5097					Tspan13	2.91248	14.6383
		1110018N20Rik	-0.10813			2.53e-05			Ms4a6c	1.07394			0.130544			Fbln2	2.64817	14.4984					Slc41a3	2.53789	14.5712
		1110019B22Rik	-0.253			2.53e-05			Tnfsf10	0.806211			0.124508			Chst1	5.78976	14.4817					Casp1	2.48909	14.5681
		1110019D14Rik	-0.60687			2.53e-05			Car13	1.76621			0.121637			Fxyd5	2.52962	14.4692					Mef2d	1.31422	14.5636
		1110020A21Rik	0.187687			2.53e-05			Trib3	1.93044			0.121637			Src	2.94467	14.44					Fam78b	4.72286	14.4417
		1110025M09Rik	0.145771			2.53e-05			Wnt2	-1.26612			0.121637			Gdpd1	4.32789	14.3848					Smpdl3b	4.00642	14.404
		1110028F11Rik	0.059608			2.53e-05			Sez6l2	-1.97442			0.121632			Rasl10b	4.03279	14.3838					Gm47922	3.51191	14.4013
		1110032A03Rik	0.346288			2.53e-05			Aldh3b1	0.948591			0.109861			Stc1	10.2101	14.3838					Kcnj2	3.43662	14.2302
		1110032F04Rik	-0.77378			2.53e-05			Chaf1b	1.62227			0.109861			Igfbp3	4.1505	14.2646					Mmp12	4.16775	14.191
		1110035H17Rik	0.540352			2.53e-05			Dock3	-4.36172			0.109861			Fblim1	3.3068	14.2378					3930402G23Rik	8.09991	14.0788
		1110038B12Rik	-0.33443			2.53e-05			Fkbp11	1.23527			0.109861			Notch3	2.85007	14.2354					Pvrig	2.73155	14.0788
		1110038F14Rik	-0.12486			2.53e-05			H2-K1	0.523803			0.109861			Oxct1	4.35511	14.2029					Syt14	6.66802	14.0618
		1110046J04Rik	-0.33053			2.53e-05			Klf10	1.42511			0.109861			Syt14	10.6688	14.1868					Slc15a1	5.76376	14.0252
		1110051M20Rik	0.483539			2.53e-05			Cyth4	0.759896			0.108297			Nr4a3	4.84378	14.0002					Cspg4	4.54711	13.9486
		1110059E24Rik	0.261362			2.53e-05			Gm20721	-3.1656			0.108297			Serpinb6b	3.511	13.9959					Nupr1	3.23204	13.9175
		1110059G10Rik	0.491415			2.53e-05			Gm43738	4.95831			0.108297			Baiap2l2	9.73207	13.9956					Ehd4	1.72852	13.8868
		1110065P20Rik	-0.36921			2.53e-05			Lepr	1.09001			0.108297			Cxcl16	1.98638	13.9558					Cdh13	3.60059	13.7515
		1190001M18Rik	-2.50761			2.53e-05			Trim34a	0.972858			0.108297			Clip2	2.23508	13.8621					Prss23	3.4275	13.6659
		1190005I06Rik	0.040138			2.53e-05			Ccl2	1.64307			0.107641			Syngr1	4.78415	13.8312					Lmo2	2.7262	13.6348
		1190007I07Rik	0.143504			2.53e-05			Gpat3	-1.22729			0.107641			Itih5	4.15024	13.8191					Fam83g	2.01885	13.6233
		1200007C13Rik	2.14399			2.53e-05			Acvr2b	0.675501			0.106584			Myof	2.74936	13.8095					Timp1	5.08151	13.6209
		1300002E11Rik	-0.18939			2.53e-05			Tbx3	0.780655			0.106584			Mmp12	3.99736	13.7863					Mogat2	4.21967	13.612
		1300014J16Rik	-0.26547			2.53e-05			Tesmin	1.44215			0.106584			Nid1	2.29409	13.7156					Notch3	2.79551	13.6063
		1300017J02Rik	-0.30608			2.53e-05			Emilin2	1.08954			0.102141			Rasal1	5.1361	13.6994					Nes	3.60033	13.6002
		1500002C15Rik	-0.01996			2.53e-05			Flot1	0.50833			0.102141			Gm43605	2.99906	13.6976					Acot9	2.054	13.5765
		1500002F19Rik	-0.5826			2.53e-05			Gm10417	-1.70793			0.102141			Gm45551	2.8719	13.6561					Gdpd5	2.39986	13.553
		1500004A13Rik	0.308239			2.53e-05			H2ac18	-0.91281			0.102141			Vopp1	2.25009	13.6385					Cavin1	2.50734	13.537
		1500005C15Rik	0.373401			2.53e-05			Lama2	0.828098			0.102141			Slc7a11	3.82894	13.6246					Fgl2	2.41358	13.4776
		1500011B03Rik	-0.12165			2.53e-05			Lilr4b	0.849993			0.102141			Eml1	2.71388	13.6057					Ypel4	7.27639	13.4186
		1500015A07Rik	-0.69205			2.53e-05			Mogat1	-2.00745			0.102141			Mef2d	1.39122	13.6057					Slc7a11	3.77414	13.2768
		1500026H17Rik	-0.31599			2.53e-05			Pde6c	2.73983			0.102141			Col6a2	3.03938	13.5606					Fam162a	1.94637	13.2715
		1500032F14Rik	2.65816			2.53e-05			Ppp1ccb	-0.76654			0.102141			Itgax	3.37491	13.3035					Fhl3	3.53916	13.2609
		1520401A03Rik	0.741133			2.53e-05			Serpina3n	0.756994			0.102141			Grk3	1.99096	13.3029					Gdpd1	4.13466	13.2586
		1600010M07Rik	-1.06474			2.53e-05			Zfyve27	-0.6572			0.102141			Cyp11a1	6.3368	13.3019					Enc1	2.4876	13.2418
		1600012H06Rik	-0.15313			2.53e-05			Gm42551	0.910256			0.10106			Ppfibp1	1.59438	13.2162					Lgals1	2.27931	13.1776
		1600014C10Rik	-0.05682			2.53e-05			Ndufs7	-0.45807			0.10106			Rab11fip5	3.06283	13.2162					Serpinb6a	1.4716	13.1639
		1600020E01Rik	-0.32113			2.53e-05			Snai2	0.895763			0.10106			Ndrg1	4.06718	13.1896					Antxr1	2.75321	13.1636
		1600023N17Rik	-0.06844			2.53e-05			Heg1	0.489773			0.100289			Lrrc8b	2.86676	13.1315					Cd248	3.67921	13.0912
		1600029O15Rik	-0.62003			2.53e-05			Tgfbi	0.45984			0.100289			Tuba8	4.06664	13.1284					Tox2	3.79957	13.0686
		1700001C19Rik	-0.09172			2.53e-05			Acot1	-1.12726			0.097923			Fads3	2.40463	13.0991					Pgam1	1.50716	13.062
		1700001G17Rik	0.429882			2.53e-05			Pip4k2a	0.617967			0.097923			Entpd2	2.69541	13.0757					Cavin3	5.16395	13.0559
		1700001J03Rik	-1.40359			2.53e-05			Pltp	-0.72101			0.097923			Krt8	1.93951	13.0662					Lgals3	2.87314	13.0449
		1700001L05Rik	0.53956			2.53e-05			Sardh	-0.96057			0.097923			Prss23	3.73199	13.0513					Smox	3.12125	13.0372
		1700001P01Rik	-1.07913			2.53e-05			Mfsd3	-0.87157			0.097914			H2-Eb1	2.12583	13.0249					Plk2	1.90446	12.9184
		1700003E16Rik	0.279582			2.53e-05			1700025G04Rik	0.838077			0.097081			Tmem116	5.80688	12.9826					Hid1	3.07852	12.9095
		1700003F12Rik	0.362573			2.53e-05			Ifi213	1.05769			0.097081			H2-T-ps	5.39089	12.9562					S100a6	3.16436	12.8696
		1700003G18Rik	-0.97633			2.53e-05			Inhbe	-0.75715			0.097081			Nes	3.13255	12.9355					Ddit4	3.0319	12.8143
		1700003I16Rik	-0.59009			2.53e-05			Tmc3	1.24792			0.097081			Agfg1	1.70602	12.9009					Lamc1	1.70758	12.7965
		1700006J14Rik	3.59686			2.53e-05			Trim30a	1.01011			0.097081			Gm10874	4.48478	12.8464					Cpe	5.22291	12.7905
		1700007E05Rik	0.053645			2.53e-05			Isyna1	1.13685			0.086266			Cacna1c	4.47572	12.8234					Syngr1	4.63549	12.786
		1700007F19Rik	-0.35461			2.53e-05			Hace1	0.90083			0.084767			Btg3	4.57739	12.818					Galnt16	5.52494	12.7852
		1700007J10Rik	-2.52843			2.53e-05			1700019D03Rik	-5.03941			0.083848			Tuba1a	2.39074	12.8025					Tpm1	1.61168	12.7663
		1700007K13Rik	1.19893			2.53e-05			Gm6135	-3.3681			0.083848			Creb3l1	3.00442	12.7758					Got1	2.99415	12.7324
		1700007L15Rik	-0.49056			2.53e-05			Fcgrt	-0.59103			0.08026			Klf6	2.45414	12.7631					Prag1	2.44295	12.7278
		1700007P06Rik	2.00054			2.53e-05			Adgre1	1.10957			0.077825			Slit3	4.9863	12.7413					Sntb2	1.40201	12.6868
		1700008B11Rik	1.31998			2.53e-05			Cap1	0.389192			0.077825			Stk33	9.84402	12.6912					Homer3	2.48632	12.6254
		1700008C04Rik	-1.08561			2.53e-05			Gm26448	-0.89254			0.077825			Abcc5	2.28529	12.6374					Epn2	1.74407	12.604
		1700008H02Rik	-0.14244			2.53e-05			Marchf1	0.876286			0.077825			Il33	4.13968	12.6113					Tc2n	2.37642	12.5869
		1700008J07Rik	-0.03204			2.53e-05			Nrep	-1.17521			0.077825			Scd2	3.89311	12.5981					Bcl6b	2.71324	12.5842
		1700008O03Rik	-0.10771			2.53e-05			Rnu12	-1.11214			0.077825			Gm47922	3.73603	12.5625					Ctla2a	3.4381	12.5756
		1700009J07Rik	0.914217			2.53e-05			Scamp1	0.986893			0.077825			Dnah1	4.14557	12.4982					Eml1	2.54991	12.565
		1700010G06Rik	-1.35596			2.53e-05			Snord22	-1.9171			0.077825			Col6a1	2.64119	12.4817					Vil1	4.92088	12.5519
		1700010I14Rik	-0.2265			2.53e-05			Cct6a	-0.61843			0.077785			Enc1	2.54008	12.4734					Smtn	2.28011	12.5478
		1700012D14Rik	-0.0223			2.53e-05			Rpp25l	-0.74858			0.077785			Ypel4	9.5696	12.3499					Fbln2	2.76524	12.4411
		1700012D16Rik	0.204064			2.53e-05			Atm	0.519263			0.07758			Rflnb	3.12091	12.2522					Slamf9	2.72334	12.4373
		1700014D04Rik	0.68005			2.53e-05			Cpox	-0.67803			0.07758			Bglap3	7.62133	12.2217					Cd200	4.03394	12.4324
		1700015C17Rik	-1.23356			2.53e-05			Oasl1	0.773649			0.07758			Got1	2.48716	12.1741					Etnppl	3.42006	12.4324
		1700015I17Rik	-0.2103			2.53e-05			Sirpb1c	1.49542			0.07758			Tbc1d8	1.67013	12.1677					Col6a3	2.53109	12.4186
		1700015O11Rik	-2.60302			2.53e-05			Synpo	-1.13378			0.07758			Rnf144a	2.57762	12.1516					Col6a1	2.60765	12.411
		1700016A09Rik	-0.25278			2.53e-05			Trmt1	-0.46973			0.07758			Fam83g	2.19836	12.1257					Btg2	3.21204	12.4064
		1700017B05Rik	0.373047			2.53e-05			Polr3g	-0.7002			0.074218			Atp1b1	1.51837	12.1227					Dchs1	2.65815	12.39
		1700018L02Rik	-0.91892			2.53e-05			Fitm2	-0.5975			0.071988			Plec	1.48866	12.1132					Gm9105	9.67633	12.3423
		1700018M17Rik	0.972786			2.53e-05			Gm26691	-1.19534			0.071847			Sprr1a	9.7249	12.0382					Cx3cl1	3.13633	12.295
		1700019A02Rik	-0.50981			2.53e-05			Smpdl3b	2.07507			0.071847			Ralgds	2.45738	12.0303					Emcn	3.09098	12.2682
		1700019D03Rik	-0.21208			2.53e-05			Mynn	-0.65966			0.069574			Lmo2	2.95628	11.9802					Ccdc120	2.92819	12.2496
		1700019L13Rik	-0.49753			2.53e-05			Sema6d	0.446514			0.069269			Dusp8	3.90921	11.9628					Fbn1	2.82002	12.2465
		1700020D05Rik	-0.62318			2.53e-05			Fpr2	1.45999			0.069172			Slamf9	3.1505	11.9186					Dhrs13	2.05082	12.2326
		1700021A07Rik	0.773898			2.53e-05			Gm41102	-0.7792			0.066741			Ddr1	2.91763	11.9113					Ptges	4.26315	12.227
		1700022N22Rik	-0.10627			2.53e-05			Igkv19-93	-2.41464			0.066741			Rin1	4.39707	11.8992					Unc5b	2.63458	12.22
		1700023H06Rik	-1.65527			2.53e-05			Nrp2	-0.74163			0.066741			Itgb3	2.29907	11.8311					St8sia4	2.16619	12.2003
		1700025N23Rik	0.232739			2.53e-05			Sirpa	0.91772			0.066741			Irs2	1.66759	11.8189					Spats2	1.45087	12.1803
		1700026N04Rik	-0.92069			2.53e-05			Gls2	-0.70638			0.058951			Ndufa4l2	4.91864	11.8161					Cyp4f16	1.7076	12.1732
		1700027J07Rik	1.4978			2.53e-05			Ncf1	0.789998			0.058951			Hk2	3.44286	11.8006					Gm42615	2.78578	12.1678
		1700028B04Rik	0.264267			2.53e-05			Spc25	-1.30689			0.058951			Pfkfb3	1.66928	11.7671					Gm42614	3.05016	12.1473
		1700028E10Rik	0.341831			2.53e-05			Mme	-0.93128			0.053432			Trib3	4.03928	11.7263					Nid1	2.21407	12.1035
		1700028I16Rik	-1.22789			2.53e-05			Gm25835	-1.63229			0.050478			Mecom	3.17113	11.724					Gpx2	5.6484	12.0587
		1700028J19Rik	-0.56706			2.53e-05			Adgb	0.939705			0.046882			Insyn1	6.04383	11.7051					Map4k4	2.29839	12.0468
		1700028K03Rik	-0.09865			2.53e-05			Arhgdib	0.789567			0.044582			Pde4a	2.35742	11.7051					Tmem116	6.5124	12.0258
		1700028N14Rik	-0.10413			2.53e-05			Asb2	0.874164			0.044582			Ms4a14	4.44182	11.6877					Adam8	3.96646	12.0251
		1700029E06Rik	0.261309			2.53e-05			Dusp28	-0.7122			0.044582			Serpinb6a	1.82577	11.6725					Myof	2.12399	11.9619
		1700029I15Rik	0.052541			2.53e-05			Gar1	1.15286			0.043319			Adam8	4.273	11.6668					Hk2	3.17014	11.9459
		1700029J07Rik	0.007745			2.53e-05			AI506816	0.584968			0.04296			Pcdh17	2.53081	11.6635					Entpd2	2.53133	11.9288
		1700030C10Rik	-0.42774			2.53e-05			Emc6	-0.55995			0.04296			Msantd3	4.72922	11.5938					Inpp5j	5.71173	11.9113
		1700030J22Rik	-0.48449			2.53e-05			Etv1	0.964369			0.04296			Bicc1	1.8965	11.5899					Gpc2	4.45548	11.9082
		1700030K09Rik	-0.54245			2.53e-05			Mov10	0.686236			0.04296			Slc15a1	5.3357	11.5899					Tnfrsf9	6.38291	11.9082
		1700030N03Rik	-0.44485			2.53e-05			Fam49a	0.801676			0.042395			Col6a3	2.7458	11.5523					Ppp1r9b	1.24742	11.8863
		1700034H15Rik	-0.14026			2.53e-05			Gm13835	-9.9039			0.042395			Sulf2	1.97768	11.5337					Nipsnap2	1.71452	11.8684
		1700034P13Rik	-0.03388			2.53e-05			Ighv6-3	3.42303			0.042395			Fam78b	4.66179	11.4701					Elovl7	3.66682	11.8531
		1700037C18Rik	0.693882			2.53e-05			Slc29a3	0.512608			0.042395			Tgfb2	3.63857	11.4505					Atp1b1	1.53631	11.8271
		1700037H04Rik	0.147709			2.53e-05			Chst13	-0.91027			0.042124			Gm42614	3.26376	11.4234					Kirrel	2.33827	11.7979
		1700040D17Rik	-1.85906			2.53e-05			Cnmd	1.77758			0.042124			Serpinh1	2.402	11.3635					Mapkapk2	1.30819	11.7556
		1700041G16Rik	-1.21601			2.53e-05			Ctnnbl1	-0.94696			0.042124			Npdc1	2.22244	11.2945					Prnd	9.82935	11.7288
		1700045I11Rik	-0.16108			2.53e-05			Flcn	0.765929			0.042124			Gpx2	5.89605	11.2901					Trim16	4.22985	11.7282
		1700047G07Rik	-0.14669			2.53e-05			Gm25291	-0.61691			0.042124			Tagln	2.29058	11.2901					Stk33	9.37702	11.5922
		1700047M11Rik	0.284365			2.53e-05			Gm49057	-5.55843			0.042124			Clcf1	3.1737	11.2767					Adam19	2.16356	11.5881
		1700048O20Rik	0.397421			2.53e-05			Ifi27l2a	1.16081			0.042124			Lgals1	2.29275	11.2697					Map1b	3.73106	11.5493
		1700052K11Rik	-0.26383			2.53e-05			Kcnk10	-1.35464			0.042124			Gm9105	9.28532	11.227					Igfbp3	3.79463	11.4831
		1700054M17Rik	0.930261			2.53e-05			Lyrm9	-0.81638			0.042124			Ctla2a	3.3246	11.2204					Hilpda	3.29052	11.4338
		1700054O19Rik	0.108448			2.53e-05			Mettl7b	-0.65985			0.042124			Hilpda	3.36208	11.1858					Hapln1	5.704	11.4323
		1700055D18Rik	-0.45842			2.53e-05			Mtfp1	-0.84977			0.042124			Hid1	2.80204	11.178					Plch1	7.9617	11.4169
		1700056E22Rik	0.215138			2.53e-05			Pex5	-0.39073			0.042124			Galnt16	6.52029	11.1763					Slc16a3	4.27818	11.411
		1700056N10Rik	0.166784			2.53e-05			Gm2808	5.36034			0.041975			Dchs1	2.53692	11.1719					AA986860	3.66763	11.3998
		1700057G04Rik	0.483357			2.53e-05			Gm42764	-0.80914			0.041975			Emcn	2.91406	11.1456					Slc6a8	2.92343	11.3901
		1700061E17Rik	-0.14916			2.53e-05			Gmppb	-0.82122			0.041975			Fam102b	2.21933	11.1357					Apold1	3.36364	11.3635
		1700061I17Rik	0.584552			2.53e-05			Gpr65	0.965835			0.041975			Vsir	1.86225	11.1267					Serpinb6b	2.87451	11.3475
		1700062C10Rik	1.3339			2.53e-05			Hpgds	1.33875			0.041975			Serpinb9e	9.233	11.1239					Gapdh	1.54643	11.3274
		1700063D05Rik	0.568958			2.53e-05			Rps28	0.550599			0.041975			Upp1	4.04549	11.1239					Diaph3	4.8357	11.2584
		1700066B19Rik	-1.95713			2.53e-05			Tnfrsf11a	0.921924			0.041975			Spats2	1.83058	11.1133					Wfdc12	5.55413	11.2495
		1700066J03Rik	1.25354			2.53e-05			Rrm2	1.08852			0.039818			Gm11100	3.41924	11.085					Itga3	2.18609	11.1754
		1700066M21Rik	-0.2443			2.53e-05			Ambra1	-0.64781			0.033813			9430037G07Rik	2.39825	11.0804					Mecom	3.31936	11.1676
		1700066O22Rik	1.93279			2.53e-05			Apcs	0.983134			0.033813			Slc1a1	9.37828	11.0798					Cep170	1.54443	11.1352
		1700067K01Rik	0.910558			2.53e-05			Vill	1.35748			0.033813			Ddit3	2.58989	11.0793					Uap1l1	2.05532	11.1347
		1700081N11Rik	0.737537			2.53e-05			9030616G12Rik	-1.14309			0.033274			Smox	2.79416	11.044					2610307P16Rik	4.83922	11.1002
		1700082M22Rik	-0.18507			2.53e-05			Apbb1ip	0.814058			0.033274			Ren1	13.4806	11.0266					Dusp4	3.05851	11.0872
		1700084E18Rik	0.169777			2.53e-05			C1qb	0.831511			0.033274			Atf3	2.99192	10.9922					Htra1	3.9423	11.0798
		1700086D15Rik	-3.25552			2.53e-05			Rgs19	0.897719			0.033274			Lamc1	1.63337	10.9716					Sat1	1.5458	11.0779
		1700086O06Rik	-0.02189			2.53e-05			Gm10052	-1.42921			0.032311			Fstl3	5.51768	10.9037					Fgd1	2.81149	11.0672
		1700086P04Rik	-1.22591			2.53e-05			Hcfc2	-0.56184			0.03163			Map1b	3.31057	10.8819					Tanc1	1.08919	11.0596
		1700087I21Rik	0.251138			2.53e-05			Abcc5	0.758031			0.02915			Eda	2.2295	10.8792					Hspg2	2.44497	11.0356
		1700088E04Rik	-0.25426			2.53e-05			Gm23849	-0.86371			0.02915			Itga3	2.06498	10.8189					Gramd1b	2.78262	10.9595
		1700092C10Rik	0.165953			2.53e-05			Irak3	1.17964			0.02915			Gfod1	2.46205	10.8157					Ier3	3.62425	10.9442
		1700092M07Rik	2.95418			2.53e-05			Gm17167	0.500762			0.026515			Zfr2	4.00372	10.8057					Pxdn	2.55977	10.9197
		1700093J21Rik	-0.50158			2.53e-05			Gm23119	-0.97272			0.023021			Nrg1	3.15452	10.7618					Synpo	2.98299	10.8935
		1700094D03Rik	0.32836			2.53e-05			Gm36283	2.16951			0.023021			Slc7a1	2.3393	10.7535					Podxl	2.11108	10.8443
		1700095J07Rik	-0.96148			2.53e-05			Il11ra1	-0.62154			0.023021			Stard9	2.59789	10.7502					Scd2	3.98686	10.8443
		1700096K18Rik	-0.30451			2.53e-05			Orm1	0.785404			0.023021			Cyp21a1	3.98138	10.7361					Efna1	1.89783	10.8043
		1700099I09Rik	0.105307			2.53e-05			Tgfbr2	0.751962			0.023021			Cdc42ep5	4.33634	10.7223					Fstl3	5.40674	10.7926
		1700100I10Rik	0.55337			2.53e-05			Tysnd1	-0.61088			0.023021			Tmprss7	9.38855	10.6843					Ctsl	1.42231	10.7319
		1700101I11Rik	0.345562			2.53e-05			Wdfy4	0.772687			0.023021			Cx3cl1	3.48348	10.6785					Hr	3.38188	10.7157
		1700102H20Rik	-3.08355			2.53e-05			Marco	2.52423			0.017336			Fscn1	2.63943	10.6041					Sema3g	4.54194	10.7015
		1700102P08Rik	0.37666			2.53e-05			Brca1	1.3478			0.016684			Hpgds	2.35992	10.5946					Vsir	1.6263	10.6569
		1700109H08Rik	0.47664			2.53e-05			Ifi30	0.772212			0.016684			Gdpd5	2.86925	10.5607					Procr	3.80024	10.6475
		1700110C19Rik	-0.01663			2.53e-05			Basp1	1.28663			0.016439			Dpysl3	2.79581	10.5549					Pmm1	1.80652	10.6299
		1700110I01Rik	-0.46413			2.53e-05			Cbr3	2.1719			0.016439			Cavin3	4.78712	10.5503					Olfm2	3.80757	10.6035
		1700112J16Rik	-0.2479			2.53e-05			Cd244a	1.14664			0.016439			Rcan3	2.29646	10.5453					Adamtsl5	3.24655	10.548
		1700113A16Rik	-0.96303			2.53e-05			Gm3776	1.93092			0.016439			Dtx3	1.91322	10.5318					Acmsd	3.27172	10.5109
		1700119H24Rik	-1.04398			2.53e-05			Oat	-0.99201			0.016439			Zfp704	1.77833	10.5259					Pvr	2.02268	10.4889
		1700120B22Rik	1.67617			2.53e-05			Pafah2	-0.59576			0.016439			Mdh2	1.24414	10.521					Iqca	8.91134	10.4834
		1700120C14Rik	-0.38399			2.53e-05			Pllp	-0.69296			0.016439			Sik1	2.32699	10.5065					Abcg5	1.28487	10.4447
		1700120K04Rik	0.1845			2.53e-05			Rere	0.477866			0.016439			Cd248	3.65338	10.497					Lrtm2	4.99398	10.4268
		1700122E12Rik	-1.1117			2.53e-05			Rps13-ps2	-9.58765			0.016439			Cystm1	3.00856	10.4766					Sowahb	1.9043	10.4234
		1700123M08Rik	0.466985			2.53e-05			Syk	0.628565			0.016439			Timp1	6.15983	10.4668					Morc1	6.16857	10.3807
		1700123O20Rik	-0.08097			2.53e-05			Timm17b	-0.6912			0.016439			Sat1	1.8181	10.4294					Ndrg1	3.77671	10.2399
		1700124L16Rik	0.012531			2.53e-05			Trim30d	1.03631			0.016439			Gm49759	3.29831	10.4278					Serpinb9f	9.58038	10.1796
		1810006J02Rik	2.40494			2.53e-05			Phf11d	0.845043			0.011628			Kirrel	2.33549	10.424					Flt4	1.34231	10.1341
		1810008I18Rik	0.216039			2.53e-05			4632433K11Rik	5.1894			0.010901			Ubd	4.15505	10.4194					Plec	1.4152	10.0825
		1810009A15Rik	0.016229			2.53e-05			Aldh3a2	-0.78356			0.010901			Lif	4.99102	10.3687					Samd10	2.65657	10.0687
		1810010H24Rik	0.385805			2.53e-05			Gm11737	1.55693			0.010901			Itga6	3.05529	10.362					Pakap	1.89458	10.0624
		1810012K08Rik	-0.77154			2.53e-05			Lca5	1.95809			0.009961			Ppic	2.59551	10.3562					H2-M2	4.37453	10.0235
		1810012K16Rik	1.00865			2.53e-05			Ksr2	0.867972			0.009601			Wscd1	5.2702	10.3296					Cplane1	2.66279	9.99814
		1810013D15Rik	-0.19877			2.53e-05			AB124611	0.922472			0.009435			Arhgap22	3.74337	10.3255					AI506816	1.48911	9.98832
		1810013L24Rik	-0.00618			2.53e-05			Fxyd5	0.743919			0.009435			Gask1b	4.19494	10.3196					Olfr1033	2.46222	9.98651
		1810014B01Rik	1.63862			2.53e-05			Gm42444	-1.75121			0.009435			Atp1a3	3.12157	10.3073					Cdc42se1	1.4438	9.9262
		1810014P07Rik	-0.06015			2.53e-05			Gm43056	-0.87141			0.009435			Kcnj8	3.00589	10.2065					Gm31718	3.96879	9.91889
		1810017P11Rik	0.073674			2.53e-05			Ms4a6d	1.20882			0.009435			Cxcl10	2.86085	10.1904					9430037G07Rik	2.16751	9.90273
		1810019D21Rik	-0.38129			2.53e-05			Gm7105	-2.11124			0.008933			Wfdc12	6.59464	10.1904					Gm47223	8.99259	9.90273
		1810019N24Rik	-3.12187			2.53e-05			Srrm3	-2.26012			0.008933			Ctsl	1.53922	10.1642					Slfn10-ps	3.59289	9.90273
		1810020O05Rik	-1.90298			2.53e-05			Tmem256	-0.69271			0.008933			Cdh17	5.84842	10.1547					Serpinb9e	8.66521	9.90091
		1810021B22Rik	-0.25858			2.53e-05			Gm10163	0.923848			0.00802			Il1rn	2.54358	10.1382					Hspa12b	2.82056	9.88184
		1810024B03Rik	-0.11604			2.53e-05			Gm12744	-5.21017			0.00802			Aoc3	4.83783	10.0722					Lipn	9.23737	9.88184
		1810026B05Rik	-0.05066			2.53e-05			Rnu3b1	-0.81926			0.00802			Nucb2	2.71626	10.0585					Slmapos2	2.96869	9.88184
		1810028F09Rik	2.74438			2.53e-05			Fam126b	-0.57502			0.007956			Col5a1	2.33727	10.0526					Fkbp1a	1.21429	9.85387
		1810030O07Rik	0.295668			2.53e-05			Gpr35	1.16817			0.007629			Sh3bp4	2.24946	10.0239					Csn3	7.95174	9.85324
		1810034E14Rik	0.188806			2.53e-05			Gm49364	-3.9959			0.005755			Flnc	4.91827	10.0112					Plpp7	3.61657	9.8428
		1810037I17Rik	-0.57058			2.53e-05			Clec4n	1.14573			0.00285			Cacnb3	3.60211	10.0093					Nr4a3	3.245	9.83555
		1810041H14Rik	-0.28129			2.53e-05			Ly86	0.927935			0.00026			Pvr	2.30193	9.97071					Cbr3	4.37065	9.82757
		1810044D09Rik	-0.06371			2.53e-05			0610005C13Rik	-0.07521			1.59e-06			Fam162a	1.90535	9.96302					Gstp2	3.28273	9.82074
		1810044K17Rik	0.925875			2.53e-05			0610009B22Rik	-0.02013			1.59e-06			Lama2	2.02601	9.95076					Sh3bp4	1.92495	9.81635
		1810046K07Rik	1.0421			2.53e-05			0610009E02Rik	-0.58029			1.59e-06			Gm29216	27.3075	9.94931					Aco2	1.3503	9.77048
		1810049J17Rik	-2.39402			2.53e-05			0610009L18Rik	0.134641			1.59e-06			Cep192	1.52679	9.9474					Apba2	4.88133	9.7641
		1810058I24Rik	-0.16773			2.53e-05			0610010F05Rik	0.053704			1.59e-06			Aldoa	2.29406	9.9123					Pcdh17	2.2941	9.76201
		1810059C17Rik	2.91368			2.53e-05			0610010K14Rik	0.297394			1.59e-06			Dbn1	3.21649	9.89718					Cd109	8.79906	9.71454
		1810059H22Rik	-0.40637			2.53e-05			0610012G03Rik	-0.09644			1.59e-06			Slc6a8	3.60435	9.87537					4933413C19Rik	4.47966	9.6412
		1810062G17Rik	-0.07958			2.53e-05			0610030E20Rik	-0.08106			1.59e-06			Zfand2a	1.77389	9.86288					Kcnk3	4.90093	9.6354
		1810062O18Rik	1.26401			2.53e-05			0610031O16Rik	0.022116			1.59e-06			Postn	2.58257	9.84956					Acta2	3.55968	9.62678
		1810064F22Rik	0.092903			2.53e-05			0610038B21Rik	-0.51171			1.59e-06			Slc16a3	4.51873	9.84043					Tmem252	7.81595	9.60992
		1810073O08Rik	0.929252			2.53e-05			0610039K10Rik	0.631218			1.59e-06			Cttnbp2nl	2.11367	9.82625					4931422A03Rik	8.45712	9.60958
		2010001A14Rik	-0.38447			2.53e-05			0610040B10Rik	0.396138			1.59e-06			Prr13	1.89559	9.80117					Nav1	1.57245	9.59399
		2010003K11Rik	-0.69073			2.53e-05			0610040J01Rik	-0.0595			1.59e-06			Cdh13	3.232	9.74731					Col5a1	2.1829	9.55561
		2010007H06Rik	0.751112			2.53e-05			0610043K17Rik	1.08807			1.59e-06			Plpp7	4.42492	9.72005					Egln3	2.99627	9.53362
		2010008C14Rik	-0.68082			2.53e-05			1010001B22Rik	-0.61834			1.59e-06			Morc1	5.97256	9.68252					Il1rn	2.52265	9.52953
		2010013B24Rik	2.58313			2.53e-05			1110002E22Rik	0.621515			1.59e-06			Gm19972	3.06231	9.6363					Gask1b	3.95166	9.51652
		2010016I18Rik	0.567331			2.53e-05			1110002J07Rik	-1.21293			1.59e-06			Jazf1	3.86518	9.61238					Fam53b	1.27326	9.50547
		2010109A12Rik	1.44738			2.53e-05			1110002L01Rik	0.237144			1.59e-06			Hspa12b	2.38508	9.60491					Gm45551	2.56358	9.47535
		2010110E17Rik	0.31822			2.53e-05			1110003F10Rik	-0.64426			1.59e-06			Pmepa1	2.76837	9.55904					Fmnl3	1.59596	9.43849
		2010204K13Rik	-0.14213			2.53e-05			1110004F10Rik	0.21039			1.59e-06			Csrp1	2.11673	9.53024					Pdss1	1.99011	9.4277
		2010300C02Rik	-0.48702			2.53e-05			1110006O24Rik	0.361781			1.59e-06			Cspg4	5.04139	9.5008					Slc16a14	8.58103	9.4204
		2010309G21Rik	-1.17831			2.53e-05			1110008P14Rik	0.064377			1.59e-06			Atp6v0e	1.36894	9.46397					Apoa4	3.70548	9.40563
		2010310C07Rik	0.401413			2.53e-05			1110012L19Rik	-0.03623			1.59e-06			Tmem71	3.05234	9.4633					Aqp7	1.93371	9.40132
		2010315B03Rik	0.186377			2.53e-05			1110013H19Rik	-0.06938			1.59e-06			Epn2	1.75469	9.46157					Uchl1	6.74491	9.38652
		2010320M18Rik	-0.07961			2.53e-05			1110017D15Rik	-0.92773			1.59e-06			Serpinb9f	9.1889	9.46157					Tmprss7	8.79957	9.37723
		2200002D01Rik	-0.13234			2.53e-05			1110018N20Rik	-0.19783			1.59e-06			Ptp4a3	2.54597	9.46002					Alcam	1.23101	9.37097
		2210016F16Rik	-0.27459			2.53e-05			1110019B22Rik	0.320589			1.59e-06			Fndc5	3.6738	9.45216					Wfdc15b	3.544	9.36915
		2210016L21Rik	-0.02756			2.53e-05			1110019D14Rik	-0.16632			1.59e-06			Litaf	1.53672	9.42449					Ndufa4l2	4.11204	9.36248
		2210039B01Rik	-0.086			2.53e-05			1110020A21Rik	0.374643			1.59e-06			Cplane1	2.88751	9.38388					Klf6	2.24959	9.34696
		2210406H18Rik	1.60261			2.53e-05			1110025M09Rik	0.443077			1.59e-06			Uaca	2.26045	9.38331					Gm21451	3.79032	9.32396
		2210406O10Rik	0.501864			2.53e-05			1110028F11Rik	0.233007			1.59e-06			Cyp2s1	4.26504	9.37529					Jpt1	1.68971	9.2969
		2210408F21Rik	-0.12681			2.53e-05			1110032A03Rik	0.39653			1.59e-06			Gadd45g	2.62629	9.35176					Dusp9	5.62527	9.2864
		2210408I21Rik	0.495624			2.53e-05			1110032F04Rik	-1.82089			1.59e-06			Vil1	4.01084	9.3509					Comtd1	2.3203	9.25341
		2210412B16Rik	0.55542			2.53e-05			1110035H17Rik	0.465893			1.59e-06			Dab2ip	1.29416	9.34574					Cstb	1.41331	9.23884
		2210414B05Rik	-1.67362			2.53e-05			1110038B12Rik	0.060883			1.59e-06			Hspg2	2.29845	9.33949					Ppic	2.6011	9.21221
		2210417A02Rik	0.353574			2.53e-05			1110038F14Rik	-0.09211			1.59e-06			Cachd1	3.232	9.32592					Slc1a1	5.60663	9.19101
		2210418O10Rik	-0.11666			2.53e-05			1110046J04Rik	-1.06208			1.59e-06			Prkcg	4.6025	9.30734					Areg	5.94277	9.17114
		2300009A05Rik	0.437982			2.53e-05			1110051M20Rik	-0.22269			1.59e-06			Ttc9	8.47631	9.28717					Ntrk2	2.30625	9.15075
		2310001H17Rik	-0.17128			2.53e-05			1110059E24Rik	0.286128			1.59e-06			Nabp1	1.38624	9.26923					Dbn1	2.90336	9.14738
		2310001K24Rik	-2.29923			2.53e-05			1110059G10Rik	0.709084			1.59e-06			Tmem252	7.46556	9.25598					Celf4	3.55692	9.14323
		2310002F09Rik	-1.07044			2.53e-05			1110065P20Rik	-0.2344			1.59e-06			Neurl1b	3.51794	9.2467					Rhpn1	7.67014	9.14323
		2310005A03Rik	0.569676			2.53e-05			1190001M18Rik	-0.10846			1.59e-06			Slc1a4	2.23766	9.24165					Ccr1	3.46349	9.13803
		2310009B15Rik	-0.15565			2.53e-05			1190005I06Rik	0.192513			1.59e-06			Col8a1	3.25079	9.23717					Dtx3	1.70577	9.12509
		2310010J17Rik	0.430859			2.53e-05			1190007I07Rik	0.224404			1.59e-06			Cd74	1.81934	9.23617					mt-Nd6	1.28074	9.10775
		2310011J03Rik	-0.42719			2.53e-05			1200007C13Rik	3.86237			1.59e-06			Cdkn1a	2.52588	9.2357					Itgb3	1.75059	9.08185
		2310014F06Rik	0.304691			2.53e-05			1300002E11Rik	-0.17082			1.59e-06			Nid2	2.32014	9.23041					Gtf2ird1	1.29212	9.06313
		2310015A10Rik	0.070879			2.53e-05			1300014J16Rik	-0.15343			1.59e-06			Basp1	3.1605	9.21654					Grk5	1.42948	9.0599
		2310015A16Rik	-0.84218			2.53e-05			1300017J02Rik	-0.15957			1.59e-06			Zfp57	3.32893	9.21654					Aoc3	4.19472	9.034
		2310016G11Rik	-0.95436			2.53e-05			1500002C15Rik	-1.36712			1.59e-06			Cd68	2.56701	9.2121					Twf2	1.67651	9.03138
		2310022A10Rik	-0.15177			2.53e-05			1500002F19Rik	-2.04617			1.59e-06			Fhl3	2.75789	9.21112					Cdh17	8.8064	9.01188
		2310022B05Rik	-0.07272			2.53e-05			1500004A13Rik	-0.09846			1.59e-06			Apela	8.93117	9.20985					Cd72	1.71735	8.96275
		2310030G06Rik	-0.02482			2.53e-05			1500005C15Rik	1.04175			1.59e-06			Efna1	2.10319	9.16916					Stard9	2.25963	8.93941
		2310033P09Rik	-0.19319			2.53e-05			1500011B03Rik	0.414395			1.59e-06			Csn3	7.779	9.13105					Plekha1	2.05945	8.93509
		2310034G01Rik	-0.16168			2.53e-05			1500015A07Rik	-0.39886			1.59e-06			Pxdn	2.70941	9.11865					C030037D09Rik	2.9497	8.92577
		2310034O05Rik	0.745102			2.53e-05			1500026H17Rik	-0.58358			1.59e-06			Cpe	6.90364	9.11125					Uaca	2.08942	8.91118
		2310039H08Rik	-0.22894			2.53e-05			1600010M07Rik	-0.62792			1.59e-06			Gm15287	4.05686	9.10896					Ciita	1.44194	8.84824
		2310039L15Rik	0.238124			2.53e-05			1600012H06Rik	-0.01445			1.59e-06			Gpihbp1	2.61033	9.08732					Gstm3	3.17776	8.84747
		2310040G24Rik	-0.41634			2.53e-05			1600014C10Rik	0.062442			1.59e-06			Lipn	8.84582	9.07471					Gm49759	2.9843	8.84563
		2310043M15Rik	-1.56192			2.53e-05			1600020E01Rik	-0.11876			1.59e-06			Tspan9	1.9486	9.07471					Cd274	1.4535	8.8339
		2310043P16Rik	0.558552			2.53e-05			1600022D10Rik	1.12309			1.59e-06			Gpr35	2.53662	9.06857					Anxa1	2.13537	8.82553
		2310057M21Rik	-0.25853			2.53e-05			1600023N17Rik	-1.18236			1.59e-06			Plekha1	2.08349	9.05941					Gnb4	2.4347	8.82341
		2310058D17Rik	0.189021			2.53e-05			1600029O15Rik	-1.06219			1.59e-06			Myadm	1.39745	9.03328					Lrrc8b	2.35335	8.8057
		2310061I04Rik	-0.03827			2.53e-05			1700001C19Rik	0.084979			1.59e-06			Inpp5j	5.08194	9.02156					Mex3a	3.50723	8.76618
		2310067P03Rik	0.547923			2.53e-05			1700001G17Rik	0.601046			1.59e-06			Smtn	2.28333	8.99727					Rab11fip5	2.5338	8.75055
		2310068J16Rik	0.322829			2.53e-05			1700001J03Rik	0.06893			1.59e-06			Apold1	3.10035	8.99584					Myh10	2.02267	8.74395
		2310074N15Rik	1.23241			2.53e-05			1700001L05Rik	0.631241			1.59e-06			Ggt1	5.79312	8.98976					Dnah1	2.87751	8.74127
		2410002F23Rik	-0.06764			2.53e-05			1700001L19Rik	-0.45082			1.59e-06			Podxl	1.77005	8.98976					Cachd1	2.90447	8.73698
		2410004B18Rik	0.107294			2.53e-05			1700001O22Rik	1.9208			1.59e-06			Tc2n	2.01995	8.97953					Gm15287	3.33664	8.72169
		2410004P03Rik	0.227038			2.53e-05			1700001P01Rik	-1.2293			1.59e-06			Gm47223	8.60137	8.97374					Inava	9.11834	8.69928
		2410006H16Rik	-0.10894			2.53e-05			1700003E16Rik	-1.0697			1.59e-06			Jpt1	1.83655	8.96261					Gm33543	1.99069	8.66541
		2410017I17Rik	0.216996			2.53e-05			1700003F12Rik	0.994529			1.59e-06			Tlr9	2.61552	8.95096					Plp2	2.44738	8.65795
		2410018L13Rik	0.161588			2.53e-05			1700003G18Rik	2.93793			1.59e-06			Cdc42se1	1.45781	8.94297					Ddit3	2.30004	8.65498
		2410022M11Rik	-0.84257			2.53e-05			1700003I16Rik	-1.27743			1.59e-06			Pde4d	1.54921	8.94058					Renbp	1.8526	8.65049
		2410080I02Rik	1.31285			2.53e-05			1700007E05Rik	-0.22945			1.59e-06			Cd109	8.39471	8.89643					Tekt5	8.88674	8.64267
		2410131K14Rik	-0.21012			2.53e-05			1700007F19Rik	-0.77395			1.59e-06			Bmper	3.47848	8.89499					Supt5	1.09382	8.62784
		2500002B13Rik	0.100066			2.53e-05			1700007J10Rik	-3.69456			1.59e-06			Bcam	2.25375	8.8878					Osbpl10	3.40296	8.62333
		2500004C02Rik	0.017506			2.53e-05			1700007K13Rik	2.14477			1.59e-06			Cstb	1.60739	8.87435					Ralb	1.4874	8.62324
		2510002D24Rik	-0.32018			2.53e-05			1700007L15Rik	-0.8741			1.59e-06			Wnt10a	8.16466	8.87435					Prune1	1.60664	8.60832
		2510009E07Rik	0.111342			2.53e-05			1700007P06Rik	0.460196			1.59e-06			Crim1	1.80118	8.83537					Rbpms	1.04388	8.566
		2510016D11Rik	-0.84642			2.53e-05			1700008C04Rik	1.17002			1.59e-06			Scn1b	1.95022	8.82648					Mab21l3	3.99506	8.5568
		2510017J16Rik	0.851692			2.53e-05			1700008H02Rik	-0.16349			1.59e-06			Mapkapk2	1.33575	8.82114					Clca2	8.31139	8.55271
		2510039O18Rik	0.08633			2.53e-05			1700008J07Rik	-0.3232			1.59e-06			Sema3g	5.25835	8.81094					Klf4	2.2205	8.54273
		2510046G10Rik	-0.79092			2.53e-05			1700008O03Rik	-0.29869			1.59e-06			Ncoa7	1.8766	8.80193					Mapt	2.10073	8.51374
		2600002D14Rik	-0.83559			2.53e-05			1700009J07Rik	0.945848			1.59e-06			Ccr1	4.03986	8.77005					Gm47391	8.33934	8.51244
		2600006K01Rik	-0.88425			2.53e-05			1700010G06Rik	0.021764			1.59e-06			Cnih4	1.73754	8.7675					Meox1	4.7219	8.48548
		2600014E21Rik	2.81874			2.53e-05			1700010I14Rik	0.530765			1.59e-06			Areg	8.72059	8.76427					Gm30692	8.55448	8.47722
		2610001A08Rik	-0.19804			2.53e-05			1700010N08Rik	-1.97047			1.59e-06			Plch1	8.71054	8.75694					Sirpb1a	2.81945	8.47092
		2610001J05Rik	0.146913			2.53e-05			1700012D14Rik	0.093439			1.59e-06			Zfp37	3.56956	8.75303					Nfkb2	1.31939	8.45871
		2610002M06Rik	-0.0368			2.53e-05			1700012D16Rik	0.243941			1.59e-06			Pmaip1	3.35292	8.74278					Gdf15	1.93791	8.44387
		2610005L07Rik	0.370188			2.53e-05			1700014D04Rik	-2.39157			1.59e-06			Adm	4.38791	8.7341					Ggt1	7.15841	8.433
		2610008E11Rik	-0.09094			2.53e-05			1700015C17Rik	-2.39157			1.59e-06			Casp1	2.49446	8.72006					Ttc9	5.83563	8.42483
		2610011E03Rik	0.047989			2.53e-05			1700015I17Rik	-0.2176			1.59e-06			Gm4070	2.20466	8.69869					Fxyd5	1.77302	8.40999
		2610012C04Rik	-0.93198			2.53e-05			1700015O11Rik	-0.33117			1.59e-06			Chml	2.33111	8.68892					Atp8b4	2.33279	8.402
		2610017A05Rik	-1.66631			2.53e-05			1700016A09Rik	1.77917			1.59e-06			Slc2a1	2.49649	8.67707					Aldoa	2.17051	8.38924
		2610020C07Rik	2.15508			2.53e-05			1700016B15Rik	0.510884			1.59e-06			Gm48199	7.16857	8.6605					Tgif1	1.2795	8.38407
		2610021A01Rik	-0.15			2.53e-05			1700016P03Rik	-1.31726			1.59e-06			Sirpb1a	3.66713	8.62075					Myo5a	2.58762	8.37533
		2610024D14Rik	-0.09989			2.53e-05			1700017B05Rik	0.045778			1.59e-06			Diaph3	4.74935	8.6198					Zfp622	1.29333	8.35316
		2610027K06Rik	1.08224			2.53e-05			1700018L02Rik	0.444383			1.59e-06			Gpi1	2.76732	8.61444					Rgs5	1.42584	8.34897
		2610028D06Rik	-0.6472			2.53e-05			1700018M17Rik	0.133072			1.59e-06			Nipsnap2	1.7259	8.60541					Cdkn2b	4.66989	8.34572
		2610028E06Rik	-0.23541			2.53e-05			1700019A02Rik	0.422247			1.59e-06			4931422A03Rik	7.96569	8.5661					Gipc2	4.51513	8.3217
		2610035D17Rik	-0.26911			2.53e-05			1700019L13Rik	0.004058			1.59e-06			Gm42615	2.75723	8.54406					Ms4a14	2.93345	8.2665
		2610037D02Rik	0.173168			2.53e-05			1700020D05Rik	-0.36763			1.59e-06			Acot9	2.51777	8.53147					Kcnj8	2.63026	8.2663
		2610044O15Rik8	0.048704			2.53e-05			1700022N22Rik	-0.19805			1.59e-06			Ifit2	2.42528	8.52335					Runx2	2.84754	8.2663
		2610203C22Rik	0.168366			2.53e-05			1700023H06Rik	-0.38175			1.59e-06			Cotl1	1.70181	8.50306					Tpi1	1.36381	8.25663
		2610206C17Rik	-3.04538			2.53e-05			1700025N23Rik	0.327362			1.59e-06			Unc13a	4.05254	8.49831					Oxct1	3.83846	8.2539
		2610301B20Rik	-0.32779			2.53e-05			1700026N04Rik	-0.14716			1.59e-06			Ddit4	3.11438	8.49336					Abr	1.30325	8.24995
		2610306M01Rik	-0.36015			2.53e-05			1700027J07Rik	0.201315			1.59e-06			Aebp1	2.93341	8.48013					Dab2ip	1.19983	8.23878
		2610306O10Rik	0.859399			2.53e-05			1700028B04Rik	-0.41259			1.59e-06			Pecam1	2.22689	8.46676					Mgat3	4.46845	8.22213
		2610307P16Rik	-0.6537			2.53e-05			1700028E10Rik	0.698376			1.59e-06			Tox2	3.13257	8.46061					Prr13	1.6612	8.22092
		2610318N02Rik	-0.96816			2.53e-05			1700028I16Rik	-1.42679			1.59e-06			F730043M19Rik	4.01339	8.45207					Fam129a	2.44071	8.2186
		2610507B11Rik	-0.07504			2.53e-05			1700028J19Rik	-0.20871			1.59e-06			Itgam	2.42996	8.44071					Postn	2.65947	8.19823
		2610507I01Rik	-0.01797			2.53e-05			1700028K03Rik	-0.93085			1.59e-06			Aldh3b1	2.41197	8.43015					Tubb5	1.08999	8.19562
		2610528J11Rik	-0.12319			2.53e-05			1700028N14Rik	0.729269			1.59e-06			Flna	2.08354	8.41306					Stag3	4.74166	8.16649
		2700029L08Rik	0.292337			2.53e-05			1700029E06Rik	-0.44991			1.59e-06			Prnd	8.16923	8.41101					Cacnb3	2.47238	8.15498
		2700033N17Rik	0.149499			2.53e-05			1700029I15Rik	0.067513			1.59e-06			Loxl1	2.34807	8.38447					Pgf	11.0048	8.12159
		2700038G22Rik	0.611787			2.53e-05			1700029J07Rik	0.011012			1.59e-06			Zfp622	1.53623	8.37113					Medag	3.67136	8.11253
		2700046A07Rik	0.930572			2.53e-05			1700030C10Rik	0.254618			1.59e-06			Gja1	2.41775	8.35852					Tlcd5	2.90001	8.09979
		2700046G09Rik	-0.69087			2.53e-05			1700030J22Rik	0.234508			1.59e-06			Grip1	4.43783	8.35278					Kctd12b	2.02096	8.09731
		2700049A03Rik	0.314491			2.53e-05			1700030K09Rik	0.188216			1.59e-06			Twf2	2.14101	8.326					Gja1	2.24741	8.09724
		2700054A10Rik	0.169039			2.53e-05			1700030N03Rik	-0.0675			1.59e-06			Slfn10-ps	3.95647	8.31765					Apela	8.36201	8.07635
		2700062C07Rik	0.48756			2.53e-05			1700034H15Rik	-0.54112			1.59e-06			Pvrig	2.92606	8.25833					Plxnd1	1.96523	8.07245
		2700069I18Rik	0.476767			2.53e-05			1700034I23Rik	1.55363			1.59e-06			Olfr1033	2.23427	8.2543					Ptp4a3	2.3121	8.05232
		2700078F05Rik	-0.72807			2.53e-05			1700034P13Rik	-0.07907			1.59e-06			Piezo1	1.60244	8.25312					Ren1	9.89266	8.01659
		2700081O15Rik	0.290066			2.53e-05			1700037C18Rik	-0.27139			1.59e-06			Relb	1.92829	8.25312					Npnt	5.30698	8.01367
		2700089I24Rik	-0.74049			2.53e-05			1700037F03Rik	-0.63004			1.59e-06			Slpi	7.44139	8.2515					Slc2a1	2.57388	7.98706
		2700097O09Rik	-0.25545			2.53e-05			1700037H04Rik	-0.11955			1.59e-06			Lpin3	2.26965	8.2487					Wscd1	4.48434	7.96629
		2700099C18Rik	-0.30461			2.53e-05			1700040D17Rik	-0.16661			1.59e-06			Ptprm	2.24308	8.22726					Adamts12	2.50628	7.96588
		2810001G20Rik	-0.40446			2.53e-05			1700041G16Rik	-1.32909			1.59e-06			Pakap	1.74672	8.20858					Psat1	3.84827	7.9639
		2810002D19Rik	0.525513			2.53e-05			1700045I11Rik	-0.36248			1.59e-06			Gbp9	2.00373	8.1988					Dsn1	2.10782	7.95862
		2810004N23Rik	0.175569			2.53e-05			1700047G07Rik	-0.38835			1.59e-06			Ppp1r18	1.82315	8.18957					Slc44a3	1.73121	7.95193
		2810006K23Rik	-0.26273			2.53e-05			1700047M11Rik	-0.06673			1.59e-06			Cdcp1	2.04584	8.18567					Slpi	6.68553	7.94731
		2810013P06Rik	0.173939			2.53e-05			1700048O20Rik	-0.03732			1.59e-06			Wfdc3	6.78537	8.14987					Csrp1	1.66049	7.93559
		2810021J22Rik	-0.13767			2.53e-05			1700052K11Rik	-0.3698			1.59e-06			Pappa2	10.8031	8.14217					Ptprn	7.43887	7.93559
		2810025M15Rik	0.161926			2.53e-05			1700054M17Rik	1.33719			1.59e-06			Gapdh	2.02661	8.13824					Pak6	3.91645	7.90706
		2810029C07Rik	-1.06872			2.53e-05			1700054O19Rik	0.511982			1.59e-06			Fmnl3	1.53986	8.13396					St3gal2	2.00131	7.90706
		2810030D12Rik	0.52436			2.53e-05			1700055D18Rik	-0.18576			1.59e-06			Elovl7	3.69473	8.12555					Prrg3	3.09096	7.90443
		2810032G03Rik	1.03819			2.53e-05			1700056E22Rik	0.431274			1.59e-06			Cd300ld3	2.41319	8.11582					Asb11	8.97607	7.893
		2810039B14Rik	-0.17571			2.53e-05			1700056N10Rik	-0.12124			1.59e-06			Capg	2.7054	8.09633					Cyp2s1	2.80363	7.89144
		2810402E24Rik	-0.10534			2.53e-05			1700057G04Rik	0.557544			1.59e-06			Mcm6	2.50744	8.09268					Spire2	8.02797	7.89087
		2810403D21Rik	0.02586			2.53e-05			1700061A03Rik	1.41574			1.59e-06			Haus8	1.89019	8.07211					Grip1	4.14199	7.89057
		2810403G07Rik	1.32385			2.53e-05			1700061E17Rik	0.646459			1.59e-06			Inava	8.72636	8.07191					Cldn5	2.21053	7.86233
		2810405F17Rik	-0.16251			2.53e-05			1700061I17Rik	-1.81934			1.59e-06			Phf11d	2.1372	8.05074					Pcdh19	8.11762	7.84849
		2810408A11Rik	-1.02669			2.53e-05			1700063D05Rik	0.375004			1.59e-06			Lilr4b	2.22375	8.0425					Dhx37	1.4999	7.80851
		2810408I11Rik	0.280438			2.53e-05			1700063J08Rik	2.08124			1.59e-06			St8sia4	2.07518	8.03898					Ch25h	4.49525	7.80331
		2810410L24Rik	-0.50426			2.53e-05			1700065D16Rik	1.24233			1.59e-06			Spire2	6.2324	8.0276					Itga6	2.87545	7.78691
		2810414N06Rik	0.556645			2.53e-05			1700066B19Rik	0.902722			1.59e-06			Tpd52	1.49353	8.0276					Sars	1.08166	7.77674
		2810428J06Rik	0.392742			2.53e-05			1700066M21Rik	-0.13032			1.59e-06			Ralb	1.59748	8.01595					Chml	1.72868	7.77383
		2810429I04Rik	0.022442			2.53e-05			1700067K01Rik	0.427462			1.59e-06			Agap2	2.32499	8.00963					Xylt1	3.0728	7.76746
		2810430I11Rik	0.418464			2.53e-05			1700082M22Rik	0.080696			1.59e-06			Dll4	2.44179	7.97971					Scn2a	7.52926	7.74918
		2810442N19Rik	-1.2296			2.53e-05			1700084E18Rik	0.891827			1.59e-06			Bean1	8.38697	7.96066					Abcc4	3.02548	7.74364
		2810454H06Rik	-0.17139			2.53e-05			1700086D15Rik	-2.476			1.59e-06			Plxnd1	1.9303	7.95495					Bcam	2.15051	7.74231
		2810455O05Rik	-0.82694			2.53e-05			1700086O06Rik	0.004351			1.59e-06			Flt4	1.34719	7.95322					Spon2	2.3397	7.69951
		2810457G06Rik	-0.89764			2.53e-05			1700086P04Rik	-0.60983			1.59e-06			Gm15725	1.94937	7.89019					Lpin3	2.22094	7.69829
		2810459M11Rik	-0.67864			2.53e-05			1700087I21Rik	-0.35928			1.59e-06			Tgtp1	3.01215	7.88651					Sds	1.93116	7.69801
		2900005J15Rik	-0.44885			2.53e-05			1700088E04Rik	-0.9052			1.59e-06			Scn8a	3.13331	7.88328					Meox2	8.05017	7.69693
		2900009J06Rik	0.869521			2.53e-05			1700092C10Rik	-1.08817			1.59e-06			Trim16	4.02811	7.85267					Col8a1	2.79333	7.67195
		2900018N21Rik	-0.84664			2.53e-05			1700092C17Rik	1.03399			1.59e-06			Oasl2	2.03993	7.83165					Jcad	1.75354	7.66618
		2900022M07Rik	2.00448			2.53e-05			1700092M07Rik	3.07524			1.59e-06			Gnb4	2.3885	7.81623					Coro6	3.9218	7.66152
		2900026A02Rik	0.041644			2.53e-05			1700093J21Rik	-0.61057			1.59e-06			Selenon	2.09069	7.8056					Dusp8	3.39398	7.66142
		2900027M19Rik	-0.33759			2.53e-05			1700094D03Rik	0.317606			1.59e-06			AA467197	8.00038	7.7787					Ppp1r42	6.22122	7.64529
		2900035J10Rik	-1.57263			2.53e-05			1700095J07Rik	-0.57346			1.59e-06			Tgfb3	3.15625	7.7787					Gm28040	4.51543	7.62239
		2900045O20Rik	1.53255			2.53e-05			1700096K18Rik	-0.05362			1.59e-06			Rgs7	5.48721	7.76862					Sema3b	3.21631	7.60107
		2900052L18Rik	-0.62669			2.53e-05			1700099I09Rik	0.909629			1.59e-06			Cav2	2.14943	7.7676					Sulf2	2.03343	7.58375
		2900052N01Rik	-2.175			2.53e-05			1700100I10Rik	0.086042			1.59e-06			C3ar1	2.30125	7.75373					Chga	8.79056	7.58319
		2900060B14Rik	0.266581			2.53e-05			1700101I11Rik	0.751299			1.59e-06			Slc44a2	1.56469	7.74838					Slco4a1	3.27519	7.57851
		2900060N12Rik	-0.77937			2.53e-05			1700102H20Rik	-0.98354			1.59e-06			Fnbp1l	1.79377	7.74802					Lif	7.63996	7.56583
		2900064K03Rik	0.573232			2.53e-05			1700102P08Rik	-0.08049			1.59e-06			Kctd12b	2.12774	7.71956					G6pc	2.14585	7.55478
		2900076A07Rik	-0.05176			2.53e-05			1700108F19Rik	2.89832			1.59e-06			Plekhh1	3.28532	7.71956					Upp1	3.45573	7.54625
		2900076G11Rik	0.778851			2.53e-05			1700109H08Rik	-0.09024			1.59e-06			Gpnmb	5.64721	7.70456					Jag2	3.55469	7.53083
		2900078I11Rik	0.900133			2.53e-05			1700110C19Rik	-0.14788			1.59e-06			Vsig10	2.10807	7.69706					Pdlim7	2.03116	7.52081
		2900089D17Rik	-0.04186			2.53e-05			1700110I01Rik	-0.28544			1.59e-06			Ptprn	7.17034	7.69463					Unc13a	3.71421	7.50489
		2900092N22Rik	0.632492			2.53e-05			1700110K17Rik	1.95091			1.59e-06			Uchl1	7.88364	7.69338					Gm17276	4.32508	7.48308
		2900093K20Rik	-0.85316			2.53e-05			1700112J16Rik	-0.11094			1.59e-06			Maged2	2.18654	7.67156					Isg20	1.65527	7.46848
		2900097C17Rik	-0.12943			2.53e-05			1700113A16Rik	-0.7702			1.59e-06			Fosl2	2.08711	7.66897					Fkbp10	2.95568	7.44968
		3000002C10Rik	0.028895			2.53e-05			1700113H08Rik	0.630136			1.59e-06			Pgam1	1.22711	7.66483					Selenon	1.67699	7.43967
		3010003L21Rik	0.228454			2.53e-05			1700119H24Rik	-0.65836			1.59e-06			Gm21451	4.97021	7.63373					Ncoa7	1.40903	7.43699
		3110001I22Rik	0.299355			2.53e-05			1700120B22Rik	-0.44659			1.59e-06			Col15a1	2.64094	7.62881					Acsl4	1.66544	7.40096
		3110009E18Rik	0.474821			2.53e-05			1700120C14Rik	-0.17963			1.59e-06			Plp2	2.46093	7.62356					Mcrip2	1.34118	7.39744
		3110021N24Rik	0.456093			2.53e-05			1700120K04Rik	-0.62208			1.59e-06			H2-M2	3.76387	7.61418					Gm47220	7.90277	7.37319
		3110040N11Rik	-0.74708			2.53e-05			1700122E12Rik	-0.56642			1.59e-06			1810014B01Rik	2.74788	7.58077					Stom	1.35245	7.3498
		3110045C21Rik	-0.15813			2.53e-05			1700123O20Rik	-0.1889			1.59e-06			Gm31718	4.48087	7.5701					Ak1	3.69611	7.34253
		3110053B16Rik	-0.14814			2.53e-05			1700124L16Rik	0.058287			1.59e-06			Fhdc1	3.64105	7.5592					Tmem119	3.40033	7.33317
		3110056K07Rik	0.2174			2.53e-05			1700128F08Rik	-0.39358			1.59e-06			Clca2	7.92045	7.55273					Slc1a4	2.77767	7.33164
		3110062G12Rik	-0.12023			2.53e-05			1810006J02Rik	2.54888			1.59e-06			Sez6l2	3.23817	7.54799					Sema6b	1.54549	7.28818
		3110067C02Rik	-1.06102			2.53e-05			1810008I18Rik	-0.1945			1.59e-06			Tpi1	1.32521	7.5435					Pappa2	9.36766	7.26285
		3110070M22Rik	0.20085			2.53e-05			1810009A15Rik	0.338404			1.59e-06			Sdsl	1.85963	7.54081					Adm2	7.74921	7.23642
		3110080E11Rik	2.21944			2.53e-05			1810010H24Rik	0.816666			1.59e-06			Pgf	10.614	7.54007					Hcar2	3.70882	7.22933
		3110080O07Rik	-0.01999			2.53e-05			1810012K08Rik	-0.99512			1.59e-06			Pdzd2	2.50746	7.52571					Cbr1	2.06848	7.22548
		3110082I17Rik	0.199556			2.53e-05			1810012K16Rik	-1.77446			1.59e-06			Tubb5	1.3322	7.51157					Bmp8b	4.63035	7.22322
		3110083C13Rik	-1.7373			2.53e-05			1810013D15Rik	-0.53489			1.59e-06			Kcnk3	4.1456	7.49301					Plekhh1	3.06912	7.21466
		3222401L13Rik	-0.00292			2.53e-05			1810013L24Rik	0.104979			1.59e-06			Ier3	3.45707	7.4898					Cdkl3	2.55226	7.2033
		3300002I08Rik	-0.37859			2.53e-05			1810014B01Rik	0.067851			1.59e-06			Amn	5.48077	7.47912					Mx1	2.08044	7.19477
		3300005D01Rik	0.933384			2.53e-05			1810014P07Rik	0.264391			1.59e-06			H2-DMb1	1.8281	7.47301					Slc44a2	1.39659	7.19098
		3632454L22Rik	0.153239			2.53e-05			1810017P11Rik	0.114891			1.59e-06			Fam118a	2.29529	7.43078					Rgs7	4.44803	7.19027
		3830406C13Rik	0.355392			2.53e-05			1810019D21Rik	-0.18064			1.59e-06			Isg20	2.14951	7.42862					Dll4	2.54962	7.17646
		3830408C21Rik	-0.24531			2.53e-05			1810019N24Rik	0.197395			1.59e-06			Pgm2	1.82298	7.42101					Gbp9	1.38136	7.17026
		3930402G23Rik	0.742452			2.53e-05			1810020O05Rik	-2.05789			1.59e-06			Kif3a	1.88847	7.40778					Cmpk2	2.29313	7.16901
		4430402I18Rik	0.503499			2.53e-05			1810021B22Rik	0.122294			1.59e-06			Usp43	3.33754	7.37085					Bicc1	1.79376	7.16098
		4631422I05Rik	-0.85548			2.53e-05			1810024B03Rik	-0.09985			1.59e-06			Nckap5l	2.46782	7.35					Dapl1	7.86521	7.1595
		4632404H12Rik	0.262071			2.53e-05			1810026B05Rik	-0.14431			1.59e-06			Igf2bp2	2.39214	7.34667					Epdr1	4.20121	7.14035
		4632411P08Rik	-1.17501			2.53e-05			1810030O07Rik	0.293342			1.59e-06			Tmem29	1.96708	7.34017					Fchsd1	2.10952	7.13436
		4632415L05Rik	-0.33854			2.53e-05			1810034E14Rik	0.394787			1.59e-06			Tmc5	3.43361	7.33788					Plaat1	7.71905	7.11991
		4632418H02Rik	0.337808			2.53e-05			1810037I17Rik	-0.41378			1.59e-06			Slc44a3	1.86643	7.31914					Gucy2c	5.29885	7.1195
		4632427E13Rik	-0.28318			2.53e-05			1810041H14Rik	-0.19282			1.59e-06			Itm2c	1.45198	7.31822					Loxl1	2.63581	7.09861
		4632428C04Rik	-0.33021			2.53e-05			1810044D09Rik	-0.26808			1.59e-06			Plxdc2	2.57234	7.29367					Mfap3l	3.16828	7.09711
		4632432E15Rik	-0.04091			2.53e-05			1810044K17Rik	0.412046			1.59e-06			Pqlc3	3.44936	7.28634					Gpihbp1	2.2545	7.09294
		4632433K11Rik	3.78963			2.53e-05			1810046K07Rik	0.707839			1.59e-06			Cemip	7.78545	7.2855					Myl12a	1.08424	7.07727
		4633401B06Rik	-0.00592			2.53e-05			1810049J17Rik	-2.57455			1.59e-06			4933413C19Rik	4.10376	7.28077					Ttll12	1.51235	7.07428
		4732416N19Rik	-0.24803			2.53e-05			1810058I24Rik	-0.58665			1.59e-06			Atp8b4	2.56513	7.2707					Pqlc3	2.4513	7.05353
		4732419C18Rik	-0.08106			2.53e-05			1810059H22Rik	-0.00212			1.59e-06			Dpep2	5.25278	7.26555					Bean1	7.85614	7.04918
		4732440D04Rik	0.353435			2.53e-05			1810062G17Rik	0.437132			1.59e-06			Fes	1.65159	7.25957					Tead1	1.2973	7.04285
		4732463B04Rik	-0.67922			2.53e-05			1810062O18Rik	0.888834			1.59e-06			Csgalnact1	2.56028	7.25399					Lipo3	1.43856	7.03843
		4732465J04Rik	0.035079			2.53e-05			1810064F22Rik	0.251807			1.59e-06			Egln3	2.65179	7.24729					Olfr111	5.02802	7.03834
		4732471J01Rik	-0.73614			2.53e-05			1810073O08Rik	-0.17681			1.59e-06			Nav1	1.50534	7.24491					Usp20	1.86399	7.03258
		4732491K20Rik	-0.05564			2.53e-05			2010001A14Rik	-0.22357			1.59e-06			Psat1	4.01074	7.24406					Gpr162	3.00147	7.03243
		4732496C06Rik	-0.42448			2.53e-05			2010003K11Rik	0.288064			1.59e-06			Slc22a3	1.94501	7.20649					Jazf1	3.81817	7.01983
		4833403J16Rik	0.193566			2.53e-05			2010007H06Rik	-0.52792			1.59e-06			Tmem43	1.52195	7.18414					Glis2	2.28801	7.01644
		4833407H14Rik	0.403632			2.53e-05			2010008C14Rik	-0.64934			1.59e-06			Slc16a14	7.54584	7.17953					Myo1d	1.28079	7.00787
		4833408A19Rik	-0.85073			2.53e-05			2010013B24Rik	1.82015			1.59e-06			Gpr162	4.11806	7.1757					Vsig10	2.28339	6.9935
		4833411C07Rik	-0.19499			2.53e-05			2010016I18Rik	0.370318			1.59e-06			Jcad	1.70875	7.17487					Gm37498	6.61648	6.97716
		4833412C15Rik	-0.10402			2.53e-05			2010109A12Rik	0.579513			1.59e-06			Frmd5	11.3237	7.17453					Zfp57	3.0114	6.97716
		4833412K13Rik	-0.6456			2.53e-05			2010110E17Rik	0.952626			1.59e-06			Cep170	1.46878	7.16032					Zfp37	3.23202	6.97384
		4833413G10Rik	0.255684			2.53e-05			2010204K13Rik	1.45927			1.59e-06			Cd244a	2.4502	7.15086					Gpr153	2.30712	6.96859
		4833417C18Rik	0.30232			2.53e-05			2010300C02Rik	-0.05205			1.59e-06			Meox1	6.01951	7.14449					Gpnmb	5.6077	6.96175
		4833418N02Rik	0.14179			2.53e-05			2010310C07Rik	0.430111			1.59e-06			Bcl2l14	4.1323	7.13882					Gm14210	7.65211	6.95627
		4833419F23Rik	1.01754			2.53e-05			2010315B03Rik	0.63214			1.59e-06			Cyp1a1	3.63189	7.12773					Pecam1	2.05289	6.95051
		4833420G17Rik	0.347243			2.53e-05			2010320M18Rik	0.009297			1.59e-06			Plk2	2.03661	7.12754					Rtn4r	5.90241	6.93775
		4833421G17Rik	-0.16044			2.53e-05			2200002D01Rik	1.1598			1.59e-06			Retreg1	1.35669	7.12419					Adgre5	1.0164	6.93042
		4833422C13Rik	0.755647			2.53e-05			2210016F16Rik	-0.12228			1.59e-06			Medag	3.94046	7.1239					F2rl1	3.81813	6.92865
		4833422M21Rik	0.2042			2.53e-05			2210016L21Rik	0.20614			1.59e-06			Anxa1	2.11076	7.10217					Bmp6	1.93711	6.92583
		4833427F10Rik	0.997619			2.53e-05			2210039B01Rik	0.388045			1.59e-06			Vcan	4.40013	7.09893					Amn	5.59839	6.90577
		4833438C02Rik	0.383606			2.53e-05			2210406H18Rik	2.09018			1.59e-06			Plod2	3.05537	7.08537					Ldb2	2.28083	6.90406
		4833439L19Rik	-0.00159			2.53e-05			2210406O10Rik	0.208896			1.59e-06			Klf4	2.23021	7.08273					Plxdc2	2.28623	6.90073
		4833445I07Rik	-0.89223			2.53e-05			2210408F21Rik	0.244917			1.59e-06			Tmem119	3.65942	7.0765					Pdzd2	2.70124	6.89562
		4921504A21Rik	-0.83918			2.53e-05			2210408I21Rik	0.429361			1.59e-06			Gramd1b	2.73144	7.07238					Msantd3	4.60662	6.87905
		4921507P07Rik	-0.272			2.53e-05			2210412B16Rik	0.385691			1.59e-06			Heg1	1.4274	7.07238					Kcne3	4.11371	6.87418
		4921514A10Rik	0.659199			2.53e-05			2210417A02Rik	0.290398			1.59e-06			Mdk	3.84403	7.07042					Mgarp	8.46245	6.86029
		4921515E04Rik	-0.86398			2.53e-05			2210418O10Rik	-0.38638			1.59e-06			Fkbp1a	1.26032	7.05214					Mpzl1	2.74345	6.85915
		4921516A02Rik	-1.53331			2.53e-05			2300009A05Rik	0.238225			1.59e-06			Synj2	1.89572	7.04228					Lipo5	8.51774	6.84847
		4921518K17Rik	0.654508			2.53e-05			2310001H17Rik	0.407942			1.59e-06			Vat1	1.70338	7.03902					Serpinh1	2.35832	6.84345
		4921523L03Rik	-1.58667			2.53e-05			2310001K24Rik	-1.75746			1.59e-06			Chga	8.39863	7.03625					Gm49391	7.94914	6.84331
		4921524J17Rik	-0.03002			2.53e-05			2310002F09Rik	-0.33567			1.59e-06			Gm33543	2.80199	7.0341					Tm4sf20	8.47291	6.8421
		4921527H02Rik	-0.68753			2.53e-05			2310005A03Rik	-0.08339			1.59e-06			Gpc2	3.61066	7.02494					Cdcp1	2.17142	6.8374
		4921531C22Rik	-0.05138			2.53e-05			2310009B15Rik	-0.56239			1.59e-06			G6pc	2.065	7.00656					Tnfaip6	4.77934	6.83458
		4921534A09Rik	-0.50391			2.53e-05			2310010J17Rik	0.044793			1.59e-06			Cd72	2.17316	6.98554					Trim46	3.4455	6.82989
		4930402D18Rik	-2.57703			2.53e-05			2310011J03Rik	-0.27223			1.59e-06			Dusp1	1.58946	6.96037					Eif6	1.11822	6.82977
		4930402H24Rik	-0.58245			2.53e-05			2310014F06Rik	0.714308			1.59e-06			Pygb	1.81991	6.92651					Akap12	2.88819	6.81717
		4930404H11Rik	0.2504			2.53e-05			2310015A10Rik	0.114728			1.59e-06			Pcdh19	7.72678	6.92554					Cenpf	3.73876	6.80744
		4930404N11Rik	0.776279			2.53e-05			2310015A16Rik	-1.13854			1.59e-06			Plaur	2.97867	6.9252					Oasl1	1.71958	6.80125
		4930405A21Rik	-1.89159			2.53e-05			2310016G11Rik	-0.56834			1.59e-06			Elf3	4.43995	6.92066					Mfsd4a	2.28069	6.79985
		4930405O22Rik	-0.00827			2.53e-05			2310022A10Rik	-0.34574			1.59e-06			Mgat3	3.93573	6.88633					Eda	1.87426	6.79036
		4930412C18Rik	-0.62334			2.53e-05			2310022B05Rik	0.013585			1.59e-06			Ptgfrn	2.09322	6.88322					Slamf7	2.6497	6.78621
		4930412F12Rik	0.029934			2.53e-05			2310030G06Rik	0.006687			1.59e-06			Mcf2l	2.41418	6.88298					Arrb1	1.20339	6.77197
		4930412M03Rik	0.546618			2.53e-05			2310033P09Rik	-0.13267			1.59e-06			Hapln1	6.21801	6.86047					Tpd52	1.23509	6.76664
		4930415O11Rik	-2.94898			2.53e-05			2310034G01Rik	-0.96995			1.59e-06			Renbp	2.06126	6.85725					Ackr3	5.77925	6.74255
		4930417H01Rik	-0.08941			2.53e-05			2310034O05Rik	1.42826			1.59e-06			Hmga1	1.55365	6.84761					Cttnbp2nl	1.73725	6.74207
		4930417O13Rik	-0.67496			2.53e-05			2310039H08Rik	-0.24868			1.59e-06			Rrm2	2.71678	6.8414					Fndc10	2.70505	6.73701
		4930420G21Rik	-0.47672			2.53e-05			2310039L15Rik	-0.14494			1.59e-06			A2m	7.8215	6.8198					Prkcg	3.57522	6.71809
		4930426D05Rik	4.43576			2.53e-05			2310040G24Rik	-0.05426			1.59e-06			Fam129a	2.53713	6.81921					Tgtp1	1.63233	6.71809
		4930426I24Rik	3.29248			2.53e-05			2310043M15Rik	1.36269			1.59e-06			Casp4	2.0303	6.80673					Bcl2l14	3.20773	6.71434
		4930426L09Rik	0.907206			2.53e-05			2310043P16Rik	0.263441			1.59e-06			Ccdc33	7.8873	6.79376					Syt12	2.06016	6.7092
		4930429F24Rik	-0.05668			2.53e-05			2310057M21Rik	-0.30945			1.59e-06			Mgst2	4.18122	6.78601					Tbc1d8	1.47043	6.70335
		4930430E12Rik	-0.6454			2.53e-05			2310058D17Rik	0.158801			1.59e-06			Hexa	1.22399	6.78566					Ccl11	6.38607	6.64364
		4930430F08Rik	-0.29655			2.53e-05			2310061I04Rik	-0.15097			1.59e-06			Akap12	2.83279	6.77602					Itga11	3.79408	6.61909
		4930431F10Rik	-1.08637			2.53e-05			2310067P03Rik	1.82768			1.59e-06			Pdlim7	2.64424	6.77602					Dctd	4.6648	6.61025
		4930431F12Rik	-0.94777			2.53e-05			2310068J16Rik	-0.01179			1.59e-06			Meox2	7.65902	6.77269					Ptpn14	1.44151	6.60891
		4930431P03Rik	1.74777			2.53e-05			2310074N15Rik	1.08101			1.59e-06			Mpp3	3.01863	6.77015					Pde4d	1.86682	6.60644
		4930431P19Rik	0.658234			2.53e-05			2410002F23Rik	-0.07559			1.59e-06			Parp4	1.06076	6.75191					Card14	4.65594	6.60047
		4930432B10Rik	-0.69115			2.53e-05			2410004B18Rik	-0.05585			1.59e-06			Mpeg1	1.74122	6.74205					Cfap44	6.79158	6.58308
		4930432E11Rik	1.01223			2.53e-05			2410004P03Rik	-0.34236			1.59e-06			Dhrs13	2.13301	6.72417					Schip1	2.21403	6.58193
		4930432K21Rik	0.040267			2.53e-05			2410006H16Rik	0.345328			1.59e-06			Sntb2	1.28348	6.72417					Fry	2.19979	6.57867
		4930433N12Rik	0.185653			2.53e-05			2410017I17Rik	-0.26746			1.59e-06			Ttll12	1.51384	6.68777					1110002E22Rik	7.04314	6.57427
		4930435F18Rik	-0.78167			2.53e-05			2410018L13Rik	0.274926			1.59e-06			Trp53cor1	5.7649	6.66843					Bag2	2.33758	6.54432
		4930439D14Rik	2.95392			2.53e-05			2410022M11Rik	-0.58195			1.59e-06			Vtcn1	2.72725	6.66545					Tmem71	2.27435	6.53121
		4930443O20Rik	2.12963			2.53e-05			2410080I02Rik	-0.6724			1.59e-06			Lysmd2	4.27875	6.66057					Trim47	1.64311	6.52686
		4930444G20Rik	1.19672			2.53e-05			2410131K14Rik	-0.60142			1.59e-06			Ccdc80	2.00773	6.65471					Gm15725	2.35633	6.52358
		4930447C04Rik	2.32803			2.53e-05			2500002B13Rik	-0.06719			1.59e-06			Hr	2.49174	6.64863					Atp8b2	2.09843	6.51485
		4930448D08Rik	-0.33201			2.53e-05			2500004C02Rik	0.430851			1.59e-06			Plcb4	1.49709	6.63882					Hspa9	1.03605	6.51392
		4930448E22Rik	-0.0164			2.53e-05			2510002D24Rik	-0.15313			1.59e-06			Adamts12	2.42116	6.63241					Rcan3	1.72212	6.50943
		4930451G09Rik	-0.43544			2.53e-05			2510009E07Rik	0.252559			1.59e-06			Afap1l1	2.00388	6.6256					Mtmr7	2.50413	6.5013
		4930452B06Rik	-0.39746			2.53e-05			2510016D11Rik	-0.36323			1.59e-06			Flt1	2.6541	6.61248					Ift122	1.70268	6.49188
		4930452G13Rik	0.134269			2.53e-05			2510017J16Rik	0.867072			1.59e-06			Ciita	1.61208	6.57184					Chrnb1	3.71179	6.48537
		4930453N24Rik	0.070209			2.53e-05			2510039O18Rik	-0.03599			1.59e-06			Gpr153	2.2629	6.54583					Hbegf	1.87314	6.47392
		4930455G09Rik	0.813591			2.53e-05			2510046G10Rik	-0.41334			1.59e-06			Dusp9	7.18997	6.52513					1700027J07Rik	5.20237	6.45531
		4930455H04Rik	0.891698			2.53e-05			2600002D14Rik	-1.01814			1.59e-06			Sirpb1c	2.7913	6.52513					Spred2	1.05089	6.45511
		4930455J16Rik	-0.69803			2.53e-05			2600006K01Rik	-1.62983			1.59e-06			Prrx1	3.57821	6.49493					Ccdc33	7.57833	6.44745
		4930458D05Rik	0.152145			2.53e-05			2610001A08Rik	-0.16088			1.59e-06			Gm19619	2.16667	6.4759					Foxd2os	3.50707	6.42974
		4930459C07Rik	-1.35441			2.53e-05			2610001J05Rik	0.028601			1.59e-06			Gldc	1.70871	6.46957					Robo4	2.05258	6.42745
		4930465K10Rik	-1.16323			2.53e-05			2610002M06Rik	0.022787			1.59e-06			Arhgap18	1.58415	6.45668					Vav3	1.77507	6.42689
		4930466K18Rik	-0.26644			2.53e-05			2610005L07Rik	0.118597			1.59e-06			Ttyh1	3.52583	6.45668					Cnih4	1.44648	6.41598
		4930467E23Rik	3.33057			2.53e-05			2610008E11Rik	0.136236			1.59e-06			Itgav	1.21595	6.45412					Gtf2e1	1.7449	6.40009
		4930471E15Rik	-1.68631			2.53e-05			2610011E03Rik	-1.10343			1.59e-06			Gm47220	7.51223	6.4511					Piezo1	1.47784	6.37204
		4930471M09Rik	0.271622			2.53e-05			2610012C04Rik	-0.44664			1.59e-06			Car13	3.60125	6.43807					N4bp3	2.23638	6.36375
		4930474N05Rik	-0.77044			2.53e-05			2610017A05Rik	-0.83985			1.59e-06			Gm37498	6.8834	6.43542					Myadm	1.32022	6.36117
		4930479D17Rik	2.13018			2.53e-05			2610020C07Rik	1.39134			1.59e-06			Npnt	4.25654	6.43428					Tmem255a	3.83969	6.35926
		4930480G23Rik	-0.58627			2.53e-05			2610021A01Rik	-0.30049			1.59e-06			Pla2g7	2.08695	6.43204					Lama4	2.37567	6.34432
		4930480K02Rik	0.948157			2.53e-05			2610024D14Rik	-0.52322			1.59e-06			Tnfaip6	4.5373	6.43204					Lxn	2.76719	6.33681
		4930481A15Rik	-0.27876			2.53e-05			2610027K06Rik	-0.7685			1.59e-06			Prrg3	2.72939	6.42543					Igf2bp3	8.2134	6.32416
		4930481B07Rik	0.010009			2.53e-05			2610028D06Rik	0.026973			1.59e-06			Cdkl3	3.11627	6.40057					Fbxo44	2.03758	6.31677
		4930483K19Rik	1.22248			2.53e-05			2610035D17Rik	-0.38957			1.59e-06			Rgs4	3.11335	6.38011					Btg3	3.47291	6.31202
		4930500F10Rik	0.819254			2.53e-05			2610037D02Rik	0.14974			1.59e-06			Gm30692	5.7999	6.35663					Csnk1e	1.3675	6.2858
		4930500M09Rik	-0.11298			2.53e-05			2610044O15Rik8	0.268474			1.59e-06			Plxna3	2.37319	6.35618					Adam15	2.09314	6.2847
		4930503L19Rik	0.573051			2.53e-05			2610203C22Rik	0.277602			1.59e-06			Tenm4	4.08089	6.34601					Stambpl1	2.14301	6.28469
		4930505N22Rik	1.15195			2.53e-05			2610206C17Rik	-3.96719			1.59e-06			1110002E22Rik	7.56826	6.34596					Gm43366	4.6893	6.27817
		4930505O20Rik	-2.29895			2.53e-05			2610301B20Rik	0.083311			1.59e-06			Rtn4r	6.60428	6.33561					Arhgap18	1.39665	6.27563
		4930506C21Rik	-1.6943			2.53e-05			2610306M01Rik	0.182187			1.59e-06			Prdm1	2.3485	6.33252					AA467197	6.26468	6.26677
		4930507D05Rik	1.87052			2.53e-05			2610306O10Rik	0.431615			1.59e-06			Lipo5	8.12808	6.32649					1810014B01Rik	2.67238	6.24296
		4930509E16Rik	0.156134			2.53e-05			2610307P16Rik	-1.65272			1.59e-06			Uap1l1	1.84068	6.32629					Tmem29	1.58077	6.24296
		4930509G22Rik	-0.1102			2.53e-05			2610318N02Rik	-0.98984			1.59e-06			Tm4sf20	8.08143	6.30569					Emp2	1.13519	6.2424
		4930509H03Rik	-0.1834			2.53e-05			2610507B11Rik	-0.118			1.59e-06			Sema6b	1.46977	6.29014					4732440D04Rik	1.30329	6.22734
		4930511M06Rik	-0.09102			2.53e-05			2610507I01Rik	-0.06271			1.59e-06			Tspan13	2.43417	6.28627					Sdcbp2	5.26045	6.20336
		4930512B01Rik	0.035527			2.53e-05			2610528A11Rik	0.341666			1.59e-06			Gm20658	8.06867	6.28586					1700087I21Rik	2.98048	6.20253
		4930512J16Rik	-0.7862			2.53e-05			2610528J11Rik	0.189067			1.59e-06			Mapt	2.09913	6.28586					Siah3	8.26448	6.15558
		4930512M02Rik	0.053661			2.53e-05			2700029L08Rik	-0.34827			1.59e-06			Prune1	1.45192	6.2802					Mpp2	2.92091	6.15411
		4930513N10Rik	0.382459			2.53e-05			2700033N17Rik	1.07639			1.59e-06			Robo4	2.08929	6.2802					Tspan9	1.79307	6.13864
		4930513O06Rik	0.328404			2.53e-05			2700038G22Rik	0.342215			1.59e-06			Thy1	2.22003	6.27788					Bhlha15	4.25351	6.13479
		4930515G01Rik	0.677675			2.53e-05			2700046A07Rik	1.56287			1.59e-06			Cdkn2b	3.43684	6.27314					Sfxn3	1.9924	6.12251
		4930515G13Rik	0.160161			2.53e-05			2700046G09Rik	-0.21497			1.59e-06			Dapl1	7.47398	6.26986					Krt8	1.67803	6.1214
		4930516K23Rik	-1.852			2.53e-05			2700049A03Rik	0.359967			1.59e-06			Apobec3	1.46691	6.26315					Phldb1	1.87884	6.11686
		4930517E14Rik	-0.7191			2.53e-05			2700054A10Rik	-0.18224			1.59e-06			Adm2	7.35871	6.25601					Dusp5	2.46267	6.11545
		4930518I15Rik	-0.18172			2.53e-05			2700062C07Rik	0.360236			1.59e-06			Ch25h	4.68221	6.25281					C2cd4c	3.04968	6.1139
		4930519G04Rik	0.329113			2.53e-05			2700068H02Rik	2.81605			1.59e-06			Fgfr1	2.55331	6.25281					Tril	3.21484	6.11259
		4930519L02Rik	-0.71519			2.53e-05			2700069I18Rik	0.650281			1.59e-06			Bmp8b	4.5145	6.24937					Fndc5	3.09185	6.11006
		4930519P11Rik	-0.93691			2.53e-05			2700078F05Rik	-1.6979			1.59e-06			Ahnak	1.84882	6.24743					Gprc5a	4.47774	6.1066
		4930520O04Rik	-0.20972			2.53e-05			2700081O15Rik	-0.08891			1.59e-06			Kif21b	2.36347	6.24645					Itm2c	1.17274	6.10534
		4930522L14Rik	-0.1271			2.53e-05			2700089I24Rik	-0.60562			1.59e-06			Bcl2l11	1.44621	6.22562					Cacnb4	4.11453	6.10407
		4930523C07Rik	0.34788			2.53e-05			2700097O09Rik	-0.39268			1.59e-06			Kmt5a	1.35291	6.21845					Adamts2	1.55937	6.08948
		4930524O07Rik	0.166676			2.53e-05			2700099C18Rik	-1.22032			1.59e-06			Gm379	3.64691	6.21272					Plin3	1.25172	6.08939
		4930525G20Rik	-0.38791			2.53e-05			2810001G20Rik	-0.38511			1.59e-06			Abr	1.71861	6.18901					Tubb2b	6.75135	6.08709
		4930526L06Rik	0.182977			2.53e-05			2810002D19Rik	0.812856			1.59e-06			Fcgr3	1.79552	6.17809					AC132288.1	5.76023	6.07475
		4930527F14Rik	-1.05726			2.53e-05			2810004N23Rik	0.092986			1.59e-06			Ttc39a	3.94936	6.17426					Lat2	2.79276	6.05941
		4930528D03Rik	0.055356			2.53e-05			2810006K23Rik	-0.04538			1.59e-06			Supt5	1.14215	6.17187					Myo15	4.48539	6.05779
		4930532G15Rik	1.73751			2.53e-05			2810013P06Rik	0.460353			1.59e-06			Ppp1r9b	1.42724	6.16148					Tgfb3	2.25656	6.05616
		4930533I22Rik	-0.4316			2.53e-05			2810021J22Rik	0.0586			1.59e-06			Ehd4	2.15143	6.15773					Ccna2	3.26158	6.04086
		4930533N22Rik	-0.19937			2.53e-05			2810025M15Rik	-0.22668			1.59e-06			Plaat1	7.32831	6.15093					Rasgef1b	1.4481	6.03556
		4930534D22Rik	0.65294			2.53e-05			2810029C07Rik	0.053665			1.59e-06			Fcgr4	1.8495	6.13952					Wnt4	2.397	6.03524
		4930534H03Rik	-0.49134			2.53e-05			2810030D12Rik	0.180861			1.59e-06			Ppp1r3g	3.85145	6.13704					Kit	2.58001	6.02696
		4930534H18Rik	1.36565			2.53e-05			2810032G03Rik	1.73644			1.59e-06			Bcl2a1b	2.76818	6.10086					Gm43123	2.61658	6.01983
		4930537H20Rik	0.646008			2.53e-05			2810039B14Rik	0.072584			1.59e-06			Ffar4	4.19381	6.08698					Rin1	3.29119	6.01524
		4930539J05Rik	-0.29772			2.53e-05			2810402E24Rik	0.089482			1.59e-06			Slco4a1	3.45361	6.0836					Vat1	1.47838	6.00863
		4930540M05Rik	-0.01684			2.53e-05			2810403D21Rik	0.160425			1.59e-06			Gm49391	7.55824	6.07718					Frmd6	1.1988	5.99035
		4930542D17Rik	2.2711			2.53e-05			2810403G07Rik	-1.39411			1.59e-06			Tm4sf4	1.49282	6.07718					A2m	7.25472	5.99029
		4930544F09Rik	-1.96494			2.53e-05			2810405F17Rik	-0.33258			1.59e-06			Olfr111	5.62232	6.06481					Neurl1b	2.77721	5.98211
		4930544I03Rik	-1.02186			2.53e-05			2810408A11Rik	-1.66179			1.59e-06			Cxcl9	2.73546	6.05842					Muc4	7.30891	5.97703
		4930547M16Rik	-1.3979			2.53e-05			2810408I11Rik	0.784027			1.59e-06			Hbegf	2.19772	6.05375					Kdelr3	5.1852	5.96531
		4930548H24Rik	-0.82681			2.53e-05			2810410L24Rik	-0.76877			1.59e-06			AW011738	1.42396	6.04675					Gpx6	3.07664	5.96227
		4930549P19Rik	2.12939			2.53e-05			2810414N06Rik	0.288502			1.59e-06			Parm1	4.04732	6.02154					Tnfrsf10b	1.21507	5.96177
		4930550C14Rik	-0.56248			2.53e-05			2810428J06Rik	0.41247			1.59e-06			Samd10	2.60778	6.01309					Itgav	1.12877	5.95816
		4930553I21Rik	0.482065			2.53e-05			2810429I04Rik	0.137676			1.59e-06			2610307P16Rik	3.09708	6.01293					Plod2	2.91039	5.95568
		4930554C24Rik	-0.71972			2.53e-05			2810430I11Rik	1.01764			1.59e-06			Sgo2a	4.18671	5.99642					Gm19972	2.44544	5.95254
		4930554G24Rik	1.22746			2.53e-05			2810442N19Rik	-1.12786			1.59e-06			Gm14210	7.26168	5.99076					Tprn	1.78198	5.94224
		4930555A03Rik	0.60182			2.53e-05			2810454H06Rik	-0.05341			1.59e-06			Card14	6.35336	5.98975					Lrrc14b	2.16872	5.94143
		4930555F03Rik	-0.10947			2.53e-05			2810455O05Rik	-0.94923			1.59e-06			Edn1	4.48245	5.96726					Tlr9	1.41742	5.93435
		4930556H04Rik	-0.59274			2.53e-05			2810459M11Rik	-0.19398			1.59e-06			Myo5a	2.46659	5.96289					Gm14021	8.31047	5.93385
		4930556J24Rik	-1.0542			2.53e-05			2900005J15Rik	-0.22187			1.59e-06			Ccn2	2.92368	5.95422					Mest	2.66016	5.93117
		4930556M19Rik	-0.60023			2.53e-05			2900009J06Rik	1.22734			1.59e-06			Gla	1.74125	5.94198					Pigz	4.56478	5.92855
		4930557B06Rik	-0.40086			2.53e-05			2900018N21Rik	-0.9819			1.59e-06			Nfkb2	1.48961	5.93171					Ppm1h	1.21047	5.92825
		4930558J18Rik	-0.31219			2.53e-05			2900022M07Rik	0.767037			1.59e-06			Coro2a	2.0505	5.92253					Bcl2a1b	2.33234	5.92183
		4930558J22Rik	-2.26854			2.53e-05			2900026A02Rik	-0.11721			1.59e-06			Uhrf1	3.59899	5.91934					Pmepa1	2.5669	5.91561
		4930558N11Rik	-0.38312			2.53e-05			2900027M19Rik	-0.25607			1.59e-06			C030037D09Rik	2.62569	5.91871					Pcgf2	1.31193	5.89178
		4930563E18Rik	0.181223			2.53e-05			2900035J10Rik	-0.47183			1.59e-06			Cd4	3.12984	5.90757					Wnt10a	10.1484	5.85598
		4930563E22Rik	-0.96344			2.53e-05			2900045O20Rik	-0.38459			1.59e-06			Tekt5	6.53329	5.90403					Casp4	1.65068	5.85431
		4930566F21Rik	0.045071			2.53e-05			2900052L18Rik	-0.32266			1.59e-06			Gm47391	6.98277	5.89528					Nptxr	2.94182	5.85242
		4930572G02Rik	-1.82163			2.53e-05			2900052N01Rik	-3.46459			1.59e-06			Atxn10	1.0219	5.88241					Atp1a3	1.96589	5.82828
		4930573H18Rik	-0.42309			2.53e-05			2900060B14Rik	-0.1505			1.59e-06			Mastl	3.51251	5.8812					Snn	1.77049	5.82828
		4930577N17Rik	1.19275			2.53e-05			2900060N12Rik	-1.30141			1.59e-06			Ccl11	6.88469	5.86901					Afap1l1	1.89203	5.82817
		4930578G10Rik	-0.78093			2.53e-05			2900076A07Rik	0.151937			1.59e-06			Apaf1	1.26223	5.84568					Pmaip1	2.6731	5.81306
		4930578M01Rik	0.255			2.53e-05			2900076G11Rik	1.47548			1.59e-06			Lamb1	2.06826	5.83644					Cd300ld4	7.22448	5.81108
		4930578M07Rik	1.16003			2.53e-05			2900078I11Rik	-0.30074			1.59e-06			Actg1	1.86615	5.83371					Flt1	2.56575	5.80648
		4930579F01Rik	-2.17609			2.53e-05			2900089D17Rik	-0.03899			1.59e-06			Arhgdia	1.2612	5.83331					Fyn	1.0206	5.79717
		4930579G24Rik	-0.10347			2.53e-05			2900092N22Rik	0.457915			1.59e-06			A4galt	2.57012	5.83263					Sdc1	1.6476	5.79464
		4930579K19Rik	-1.05728			2.53e-05			2900093K20Rik	-0.12948			1.59e-06			Mmd2	1.92504	5.8316					Camk2n2	2.97011	5.78675
		4930581F22Rik	-0.13548			2.53e-05			2900097C17Rik	0.022631			1.59e-06			Fli1	1.73152	5.82653					Wfdc3	7.71871	5.78184
		4930583K01Rik	1.74817			2.53e-05			3000002C10Rik	0.010563			1.59e-06			Cdh5	1.87318	5.82211					Adm	3.50229	5.77692
		4930589O11Rik	0.231112			2.53e-05			3010003L21Rik	0.1962			1.59e-06			St3gal2	1.94071	5.80971					Lamb1	2.00821	5.76887
		4930590J08Rik	1.02074			2.53e-05			3110001I22Rik	-0.3297			1.59e-06			Tll1	4.94584	5.80583					Pate14	8.04568	5.76212
		4930592C13Rik	1.03483			2.53e-05			3110009E18Rik	-0.37718			1.59e-06			Serpinb9	1.88165	5.80162					Ptafr	1.61069	5.75607
		4930594C11Rik	0.268726			2.53e-05			3110021N24Rik	0.581908			1.59e-06			Mvp	1.26021	5.79673					Mansc1	1.82354	5.74792
		4930594M22Rik	0.025192			2.53e-05			3110040N11Rik	-0.68554			1.59e-06			Pold4	1.43141	5.78463					Flna	1.70231	5.7436
		4930596I21Rik	0.194713			2.53e-05			3110045C21Rik	-0.40507			1.59e-06			Cttn	1.2225	5.77823					Btc	2.95453	5.74217
		4930597L12Rik	-0.90645			2.53e-05			3110053B16Rik	-0.15248			1.59e-06			Pkdrej	7.24709	5.77795					Rftn2	2.12438	5.71249
		4930597O21Rik	-1.11445			2.53e-05			3110056K07Rik	0.305519			1.59e-06			Lgals3bp	1.27793	5.75221					Cyp11a1	7.24401	5.70742
		4930599N23Rik	0.368201			2.53e-05			3110062G12Rik	0.570408			1.59e-06			Asb11	7.56808	5.75173					Arhgef6	1.6569	5.70358
		4931406B18Rik	0.302892			2.53e-05			3110067C02Rik	0.043822			1.59e-06			Adgre5	1.37459	5.74426					Ier5l	2.08699	5.70308
		4931406C07Rik	0.062631			2.53e-05			3110070M22Rik	-0.40731			1.59e-06			Sfxn3	2.02193	5.74375					Gm33699	3.37668	5.70006
		4931406G06Rik	0.516596			2.53e-05			3110080E11Rik	1.99811			1.59e-06			Cables1	1.94864	5.74331					Rap1gap2	3.55856	5.69592
		4931406P16Rik	0.493412			2.53e-05			3110080O07Rik	0.660179			1.59e-06			Mmp14	1.32708	5.72664					Ggta1	1.64551	5.69123
		4931414P19Rik	-0.51106			2.53e-05			3110082I17Rik	0.425508			1.59e-06			Myh11	1.90254	5.71939					Mrc2	2.05587	5.68231
		4931415C17Rik	-1.34153			2.53e-05			3110083C13Rik	1.1181			1.59e-06			Slamf8	2.35115	5.71603					Mpp3	2.53105	5.68063
		4931422A03Rik	1.40723			2.53e-05			3222401L13Rik	-0.17647			1.59e-06			Fkbp10	2.49208	5.71589					Wfdc16	7.69585	5.67416
		4931428F04Rik	-0.77984			2.53e-05			3300002I08Rik	0.35107			1.59e-06			Acta1	7.38592	5.7153					Itpripl2	1.38285	5.67208
		4931428L18Rik	1.70352			2.53e-05			3300005D01Rik	-0.04233			1.59e-06			Fam81a	2.04602	5.67275					Il4ra	1.00189	5.66556
		4931440P22Rik	0.070364			2.53e-05			3632454L22Rik	-0.67933			1.59e-06			Tmem266	2.81399	5.67096					Cxadr	1.43445	5.65656
		4932411K12Rik	-0.15248			2.53e-05			3830406C13Rik	0.14334			1.59e-06			Tubb2b	4.71411	5.64626					Prdm1	1.95419	5.63349
		4932414N04Rik	0.348382			2.53e-05			3830408C21Rik	-0.15399			1.59e-06			Dhx37	1.38705	5.6445					Epb41l4a	3.49943	5.6317
		4932422M17Rik	-0.92096			2.53e-05			3930402G23Rik	-0.51947			1.59e-06			Adgrd1	2.92843	5.61408					Gm43504	2.63599	5.62633
		4932438A13Rik	-0.20524			2.53e-05			4430402I18Rik	-0.23791			1.59e-06			Gpc6	2.14548	5.60692					Gfod1	1.51428	5.62408
		4932443L11Rik	-1.85331			2.53e-05			4631422I05Rik	0.192074			1.59e-06			Gipc2	3.62515	5.60223					Gm48199	3.94715	5.61402
		4932702P03Rik	1.14946			2.53e-05			4632404H12Rik	0.505715			1.59e-06			AC132288.1	5.48745	5.59043					Pgm2	1.49883	5.60937
		4933401D09Rik	-0.86709			2.53e-05			4632411P08Rik	-0.91129			1.59e-06			Cd274	1.8957	5.57742					Mall	7.50354	5.60597
		4933401L05Rik	-1.66479			2.53e-05			4632415L05Rik	-0.1815			1.59e-06			Tnfrsf22	2.45897	5.56719					Ramp3	7.5857	5.60597
		4933404O12Rik	0.841576			2.53e-05			4632418H02Rik	-0.11313			1.59e-06			Pitpnm1	1.39202	5.56391					Nxpe5	4.31351	5.59636
		4933405D12Rik	-0.32599			2.53e-05			4632427E13Rik	-0.21026			1.59e-06			Mrc2	1.85447	5.56057					Iqck	3.6279	5.59377
		4933406B17Rik	-0.53871			2.53e-05			4632428C04Rik	-0.24422			1.59e-06			Slc4a9	6.03849	5.56017					Aebp1	2.28279	5.59124
		4933406C10Rik	0.11427			2.53e-05			4632432E15Rik	0.563968			1.59e-06			Clic5	2.25531	5.55685					Fosl1	7.42825	5.57466
		4933406I18Rik	-0.6827			2.53e-05			4633401B06Rik	-0.66702			1.59e-06			Lxn	2.89671	5.54759					Gm20658	7.57099	5.56549
		4933406P04Rik	0.297474			2.53e-05			4732416N19Rik	0.150495			1.59e-06			Myo1d	1.14623	5.54464					Fos	2.10842	5.56151
		4933407K13Rik	-0.55506			2.53e-05			4732419C18Rik	0.024238			1.59e-06			F2rl1	3.60701	5.53671					Gpi1	2.35724	5.50944
		4933408J17Rik	0.417177			2.53e-05			4732440D04Rik	0.093075			1.59e-06			Ercc1	1.95913	5.52593					Ppp1r18	1.33313	5.49937
		4933411E06Rik	0.188033			2.53e-05			4732463B04Rik	-0.6941			1.59e-06			Mamstr	3.10794	5.50665					Ffar4	4.0091	5.48743
		4933411K16Rik	-0.18491			2.53e-05			4732465J04Rik	0.050191			1.59e-06			Piezo2	2.12674	5.50665					Hk1	1.92128	5.47985
		4933412A08Rik	-0.7818			2.53e-05			4732471J01Rik	-0.5609			1.59e-06			Rhoj	1.96968	5.50665					Kitl	1.7095	5.47027
		4933412E12Rik	1.3259			2.53e-05			4732490B19Rik	1.99214			1.59e-06			Tff3	8.4947	5.50665					Sncaip	3.25097	5.45256
		4933413C19Rik	0.003387			2.53e-05			4732491K20Rik	-0.14006			1.59e-06			Gm14021	7.91823	5.50245					Rab34	1.27296	5.45112
		4933413J09Rik	0.066296			2.53e-05			4732496C06Rik	-0.28142			1.59e-06			Card11	2.42378	5.49905					Pcdhgb7	1.75009	5.43333
		4933415A04Rik	-0.80729			2.53e-05			4833403J16Rik	0.194328			1.59e-06			Dctd	3.9183	5.49772					Tgfb2	2.95342	5.43058
		4933417C20Rik	0.774732			2.53e-05			4833407H14Rik	0.810631			1.59e-06			Myl9	2.62894	5.48132					Cxcl9	2.23305	5.42807
		4933417D19Rik	1.93668			2.53e-05			4833408A19Rik	-0.28545			1.59e-06			Tmem255a	4.3428	5.47693					Gm43508	2.19718	5.42797
		4933421A08Rik	0.093682			2.53e-05			4833411C07Rik	0.13096			1.59e-06			Myl12a	1.24223	5.46892					Ercc1	1.52658	5.41595
		4933421O10Rik	0.219837			2.53e-05			4833412C15Rik	-0.12052			1.59e-06			Mogat2	3.72881	5.45723					Fam161a	1.75103	5.41132
		4933422A05Rik	1.70674			2.53e-05			4833412K13Rik	-0.27926			1.59e-06			Gprc5a	5.09371	5.45132					Cdr2l	1.36557	5.40953
		4933423P22Rik	-0.66746			2.53e-05			4833413G10Rik	-0.18			1.59e-06			Specc1	1.46868	5.44888					Zfp516	1.75483	5.3952
		4933424M12Rik	1.20877			2.53e-05			4833415N18Rik	2.00917			1.59e-06			Mmp27	3.12395	5.44055					Zfand2a	1.48424	5.38738
		4933427D14Rik	0.080506			2.53e-05			4833417C18Rik	0.458364			1.59e-06			Cacnb4	4.06341	5.43919					Cemip	4.54132	5.38626
		4933427E11Rik	-0.67444			2.53e-05			4833418N02Rik	0.130746			1.59e-06			Mtmr7	2.43101	5.43638					Gpat3	1.38858	5.37537
		4933427I04Rik	0.85007			2.53e-05			4833419F23Rik	1.53908			1.59e-06			Cfap44	6.12837	5.42766					Rdh13	1.338	5.37465
		4933427J07Rik	-0.47268			2.53e-05			4833420G17Rik	0.366877			1.59e-06			Usp20	1.76209	5.421					Mdk	2.67444	5.36932
		4933429H19Rik	-1.04534			2.53e-05			4833421G17Rik	-0.06531			1.59e-06			Bhlha15	4.53452	5.41641					Gm10718	2.89944	5.36924
		4933430I17Rik	1.00508			2.53e-05			4833422C13Rik	0.238792			1.59e-06			Srrm4	1.77907	5.41418					Pdlim2	1.79018	5.36083
		4933431E20Rik	-0.31646			2.53e-05			4833422M21Rik	-0.28783			1.59e-06			Xylt1	3.07693	5.41418					C430042M11Rik	3.28303	5.35509
		4933431G14Rik	-2.98328			2.53e-05			4833427F10Rik	0.266603			1.59e-06			Cenpq	2.62643	5.40935					Gm37652	4.51434	5.35371
		4933431K14Rik	-0.22204			2.53e-05			4833438C02Rik	0.577767			1.59e-06			Kank3	2.24599	5.40147					Col15a1	2.44883	5.35049
		4933431K23Rik	-0.03879			2.53e-05			4833439L19Rik	-0.17316			1.59e-06			Kcne3	3.42421	5.4007					Rgcc	6.69135	5.35049
		4933432I09Rik	-2.2974			2.53e-05			4833445I07Rik	0.037698			1.59e-06			Ifit1	2.24734	5.3846					Litaf	1.1907	5.34084
		4933433G15Rik	0.573563			2.53e-05			4921504A21Rik	-1.87226			1.59e-06			Tpx2	3.96346	5.38342					Zfp13	3.0832	5.32111
		4933433G19Rik	-0.83234			2.53e-05			4921507P07Rik	-0.82544			1.59e-06			Impdh1	2.32757	5.37358					Igf2bp2	1.75795	5.32092
		4933434E20Rik	-0.10744			2.53e-05			4921514A10Rik	-0.07412			1.59e-06			Shroom4	2.14482	5.37231					Tmem246	3.13805	5.31134
		4933435E02Rik	3.4701			2.53e-05			4921515E04Rik	-0.57357			1.59e-06			Rusc1	1.32027	5.3712					Gls2	1.42323	5.30473
		4933436I20Rik	-0.57588			2.53e-05			4921516A02Rik	-2.89845			1.59e-06			Adamtsl5	2.56382	5.35816					Crim1	1.39508	5.29402
		4933439C10Rik	0.701446			2.53e-05			4921518K17Rik	0.426098			1.59e-06			Tlcd5	2.48759	5.35235					Gm50462	2.17184	5.28164
		4933439K11Rik	0.013643			2.53e-05			4921523L03Rik	-1.90841			1.59e-06			Morc4	2.16521	5.34787					Lama2	1.1907	5.27651
		4933440N22Rik	0.202678			2.53e-05			4921524J17Rik	0.146656			1.59e-06			Mfap3l	3.00978	5.33485					Nos3	1.66318	5.27611
		5031415H12Rik	1.74764			2.53e-05			4921527H02Rik	-0.43963			1.59e-06			E330011O21Rik	2.20793	5.33243					Bin1	1.21665	5.27315
		5031425E22Rik	-0.01294			2.53e-05			4921531C22Rik	0.23154			1.59e-06			Tspan6	3.90641	5.3194					Cilp	3.89215	5.25842
		5031425F14Rik	-0.89864			2.53e-05			4921534A09Rik	-0.27078			1.59e-06			Aldh1b1	2.02753	5.29848					Cyp1a1	2.86425	5.25153
		5031434O11Rik	0.695013			2.53e-05			4930402D18Rik	-3.76216			1.59e-06			Knstrn	3.47232	5.29344					Cotl1	1.11335	5.23398
		5031439G07Rik	-0.50417			2.53e-05			4930402H24Rik	-0.33179			1.59e-06			Wnt4	2.273	5.29295					Pogk	1.04489	5.22935
		5033403F01Rik	0.762434			2.53e-05			4930404H11Rik	-0.14421			1.59e-06			Spg21	1.16718	5.29235					Gm47341	3.71465	5.22556
		5033403H07Rik	-0.53909			2.53e-05			4930404N11Rik	0.601722			1.59e-06			Fyn	1.3416	5.28924					Edn1	3.71302	5.22498
		5033406O09Rik	-0.62966			2.53e-05			4930405A21Rik	-0.13532			1.59e-06			Pate14	7.65389	5.27447					Plekhm3	1.02476	5.22108
		5033417F24Rik	-0.02652			2.53e-05			4930405O22Rik	-0.23041			1.59e-06			Nedd9	1.55378	5.27254					Gpr31c	2.75975	5.21838
		5033421B08Rik	0.215913			2.53e-05			4930412C18Rik	0.000498			1.59e-06			Gm43508	2.20823	5.26367					Dgat1	1.30522	5.21236
		5033425B01Rik	3.17801			2.53e-05			4930412F12Rik	-0.50765			1.59e-06			Vangl1	1.64073	5.26007					Tmem45a	3.78608	5.20798
		5033428I22Rik	0.010182			2.53e-05			4930412M03Rik	0.73224			1.59e-06			Rad18	2.15687	5.24122					Crlf1	7.02672	5.20542
		5033430I15Rik	-1.24798			2.53e-05			4930413G21Rik	1.90991			1.59e-06			Arl8a	1.141	5.24004					Zbtb7c	2.49285	5.18867
		5330409N07Rik	-0.25469			2.53e-05			4930415O11Rik	-2.21657			1.59e-06			Epdr1	3.51526	5.23881					Npb	4.41934	5.17639
		5330411J11Rik	1.90124			2.53e-05			4930417H01Rik	-1.42366			1.59e-06			Phldb1	1.65524	5.23367					Mmp27	2.51848	5.17571
		5330417C22Rik	1.31388			2.53e-05			4930417O13Rik	-4.18129			1.59e-06			Zfp521	2.69378	5.22464					Mrps18b	1.02585	5.16641
		5330426L24Rik	0.200581			2.53e-05			4930420G21Rik	-0.07505			1.59e-06			Cand2	2.86118	5.21542					Srgn	1.21947	5.16347
		5330431K02Rik	2.52742			2.53e-05			4930425K24Rik	0.871165			1.59e-06			Gm37652	5.42975	5.21139					Cdh23	5.78126	5.13875
		5330438D12Rik	0.283535			2.53e-05			4930426D05Rik	2.47093			1.59e-06			Ppp1r42	5.30226	5.20963					Gpr176	5.18067	5.13557
		5330438I03Rik	-3.52093			2.53e-05			4930426I24Rik	2.26151			1.59e-06			Clec7a	2.09332	5.17361					Mef2c	1.34868	5.13297
		5330439K02Rik	1.46828			2.53e-05			4930426L09Rik	0.381243			1.59e-06			Ago2	1.19709	5.16252					Batf2	2.06077	5.12995
		5430400D12Rik	-0.99683			2.53e-05			4930429F24Rik	-0.11739			1.59e-06			Usp18	1.89272	5.15871					Rhoj	1.96982	5.12622
		5430401H09Rik	1.82848			2.53e-05			4930430E12Rik	-0.02373			1.59e-06			Trem2	2.90248	5.15605					Pkdrej	6.67454	5.1244
		5430402O13Rik	0.044532			2.53e-05			4930430F08Rik	-0.6142			1.59e-06			Sdr39u1	1.49398	5.15241					Ccnd2	1.64009	5.09988
		5430403G16Rik	0.06262			2.53e-05			4930431F10Rik	-0.56284			1.59e-06			Ier5l	2.20315	5.13169					Thy1	1.83255	5.09964
		5430405H02Rik	-0.26565			2.53e-05			4930431F12Rik	-0.54438			1.59e-06			Atp8b2	1.64502	5.12772					Card11	1.9165	5.09859
		5430414B19Rik	-0.25148			2.53e-05			4930431P03Rik	2.68963			1.59e-06			Mpzl1	2.89534	5.11233					Sema4d	1.49891	5.0971
		5430416N02Rik	0.000429			2.53e-05			4930431P19Rik	1.04268			1.59e-06			Plekhm3	1.12617	5.11205					Vdr	5.25322	5.09053
		5430420F09Rik	-0.25944			2.53e-05			4930432B10Rik	-0.59503			1.59e-06			Lrrc14b	2.31138	5.10892					Usp43	3.68305	5.08217
		5430421F17Rik	-0.37062			2.53e-05			4930432K21Rik	0.447592			1.59e-06			Lama4	2.1406	5.1078					Tmprss15	7.2502	5.07861
		5430427N15Rik	1.69014			2.53e-05			4930433N12Rik	0.947708			1.59e-06			Dusp5	2.71651	5.10651					9130017K11Rik	4.21953	5.07296
		5430427O19Rik	0.384317			2.53e-05			4930435F18Rik	-0.94201			1.59e-06			Tax1bp3	1.10414	5.1044					Mcm6	2.06982	5.06803
		5430430B14Rik	-0.08267			2.53e-05			4930444G20Rik	1.14993			1.59e-06			Acod1	3.34639	5.09553					Pygb	1.7242	5.06762
		5430430K15Rik	0.250316			2.53e-05			4930445E18Rik	0.491652			1.59e-06			Myo15	4.5628	5.09457					Mat2a	1.09996	5.06747
		5430434F05Rik	0.269653			2.53e-05			4930447K03Rik	2.48555			1.59e-06			C2cd4c	4.36147	5.09197					Nhsl2	1.4108	5.0598
		5430437J10Rik	0.78275			2.53e-05			4930448D08Rik	-0.26899			1.59e-06			Arsg	1.95369	5.09136					Wnt16	7.79026	5.04273
		5530400K19Rik	-0.24546			2.53e-05			4930448E22Rik	-0.27769			1.59e-06			Gm26569	5.89142	5.09059					Esam	1.67713	5.03804
		5530401A14Rik	-0.53284			2.53e-05			4930451G09Rik	0.548407			1.59e-06			Myh10	2.43151	5.08545					Cep192	1.35665	5.03368
		5530402G07Rik	0.793146			2.53e-05			4930452B06Rik	0.907352			1.59e-06			Ramp3	5.10576	5.08266					Ifrd1	1.59815	5.02231
		5530601H04Rik	-0.13334			2.53e-05			4930452G13Rik	0.319668			1.59e-06			Arnt2	6.03768	5.07719					Gstcd	1.31051	5.00699
		5730405O15Rik	0.070412			2.53e-05			4930453N24Rik	0.090945			1.59e-06			Sowahb	1.51465	5.07334					Serpinb9	1.43107	5.00436
		5730408A14Rik	-0.79546			2.53e-05			4930455G09Rik	0.768921			1.59e-06			N4bp3	1.83613	5.06959					Uhrf1	2.79805	4.97819
		5730409E04Rik	-0.35408			2.53e-05			4930455H04Rik	1.27563			1.59e-06			Ccl2	2.83804	5.06814					Scn8a	2.13461	4.97035
		5730414N17Rik	-0.21543			2.53e-05			4930455J16Rik	-1.03163			1.59e-06			Fam161a	1.8744	5.05695					9530059O14Rik	6.88987	4.96136
		5730420D15Rik	0.92383			2.53e-05			4930458D05Rik	-0.5081			1.59e-06			Stat1	1.44182	5.03555					Cox10	1.06487	4.95303
		5730435O14Rik	-0.87533			2.53e-05			4930459C07Rik	0.588345			1.59e-06			Rhpn1	8.34823	5.02611					Creg2	5.22046	4.95102
		5730455P16Rik	-0.12224			2.53e-05			4930465K10Rik	-0.4814			1.59e-06			Mov10	1.04524	5.01107					Psrc1	4.39005	4.95098
		5730480H06Rik	-0.10789			2.53e-05			4930466K18Rik	0.271017			1.59e-06			Phf11b	2.23984	4.99679					Zfp52	1.99434	4.9459
		5730488B01Rik	2.74192			2.53e-05			4930467E23Rik	3.8491			1.59e-06			Cyp4f18	2.48502	4.99211					C3ar1	1.60928	4.94245
		5730507A11Rik	-0.41345			2.53e-05			4930470H14Rik	-0.56016			1.59e-06			Fam83a	2.76096	4.98397					Vangl1	1.38116	4.93634
		5730507C01Rik	-0.24374			2.53e-05			4930471E15Rik	-2.23454			1.59e-06			Myom1	2.56699	4.98067					Kif5c	4.0558	4.9362
		5730521K06Rik	-1.39649			2.53e-05			4930471M09Rik	-0.49227			1.59e-06			Kif20a	3.59077	4.9778					Cdhr2	6.1665	4.93189
		5730522E02Rik	-0.29173			2.53e-05			4930474N05Rik	-0.31564			1.59e-06			Mgarp	7.08312	4.9705					Slc22a15	1.11973	4.93189
		5730585A16Rik	2.15734			2.53e-05			4930477G07Rik	2.07651			1.59e-06			Ifrd1	1.666	4.96476					Tgtp2	1.5956	4.93189
		5730596B20Rik	0.471184			2.53e-05			4930478K11Rik	-0.26944			1.59e-06			Fndc10	2.66625	4.95663					Gm10639	7.22271	4.92874
		5830408C22Rik	-0.20521			2.53e-05			4930480G23Rik	0.984812			1.59e-06			Plekhg5	1.81532	4.94996					Pptc7	1.01499	4.92215
		5830411N06Rik	0.393861			2.53e-05			4930480K02Rik	-0.13807			1.59e-06			Zfp516	1.50767	4.94996					H1f2	1.87009	4.91998
		5830415G21Rik	0.66381			2.53e-05			4930481A15Rik	-0.14155			1.59e-06			Olfr56	3.74165	4.94984					Tmem132a	2.74844	4.91751
		5830416I19Rik	1.33317			2.53e-05			4930481B07Rik	0.274804			1.59e-06			Pak1	2.69625	4.94743					Dpysl3	2.45755	4.91555
		5830417I10Rik	-0.1656			2.53e-05			4930483K19Rik	1.18151			1.59e-06			Sema3f	2.31825	4.94122					Gm28884	5.83678	4.90838
		5830418P13Rik	1.42247			2.53e-05			4930500F10Rik	0.971513			1.59e-06			Prelid2	2.62859	4.93868					F730043M19Rik	3.38351	4.90557
		5830428M24Rik	1.72136			2.53e-05			4930500M09Rik	-0.05672			1.59e-06			Prkch	1.55978	4.93813					1500009C09Rik	7.26361	4.89795
		5830432E09Rik	0.628548			2.53e-05			4930503L19Rik	0.360801			1.59e-06			Tgfb1	1.48933	4.936					Maged2	1.62495	4.89318
		5830444B04Rik	-0.12595			2.53e-05			4930505N22Rik	1.31043			1.59e-06			Ppm1j	3.97416	4.93598					Mgst2	3.68292	4.89318
		5830444F18Rik	0.257685			2.53e-05			4930505O20Rik	-3.46361			1.59e-06			Zfp334	1.74317	4.93534					Pgam1-ps2	10.1133	4.89285
		5830448L01Rik	0.079463			2.53e-05			4930506C21Rik	-1.15967			1.59e-06			Mall	7.11239	4.93355					Arhgef25	2.26923	4.89188
		5830454E08Rik	0.32478			2.53e-05			4930509E16Rik	0.436053			1.59e-06			Itpripl2	1.52788	4.93174					Gpm6b	2.29488	4.88674
		5830462I19Rik	-0.20779			2.53e-05			4930509G22Rik	-0.17388			1.59e-06			Camk2n2	2.98892	4.92958					Nr4a2	3.44571	4.88299
		5830462O15Rik	-0.07183			2.53e-05			4930509H03Rik	0.03676			1.59e-06			Cd300ld4	6.83399	4.92841					Abca5	1.683	4.88278
		5830487J09Rik	-0.06529			2.53e-05			4930511M06Rik	0.022951			1.59e-06			Cybb	1.55808	4.91746					Prelid2	2.68175	4.87224
		5930403N24Rik	1.57781			2.53e-05			4930512B01Rik	0.9796			1.59e-06			Clic1	1.18442	4.91484					H2-DMb1	1.16359	4.86382
		5930420M18Rik	-0.39522			2.53e-05			4930512J16Rik	-1.11329			1.59e-06			Kit	2.35901	4.91127					4930477O15Rik	6.80389	4.85041
		5930430L01Rik	-0.37387			2.53e-05			4930512M02Rik	-1.31289			1.59e-06			Il17rb	2.55201	4.91076					Snhg4	1.42793	4.8434
		6030400A10Rik	0.508992			2.53e-05			4930513N10Rik	0.97346			1.59e-06			Ace	2.07444	4.90966					Tnfrsf26	2.29032	4.83405
		6030407O03Rik	0.975231			2.53e-05			4930513O06Rik	1.1067			1.59e-06			Galns	2.0342	4.89809					Pold4	1.19057	4.82693
		6030440G07Rik	-0.55996			2.53e-05			4930515G01Rik	0.85255			1.59e-06			Mansc1	1.99059	4.89333					Lysmd2	3.15791	4.80654
		6030442K20Rik	-0.24821			2.53e-05			4930515G13Rik	-0.19046			1.59e-06			Fosl1	7.03779	4.87252					Ago2	1.40476	4.80645
		6030443J06Rik	-0.81365			2.53e-05			4930516K23Rik	-0.91205			1.59e-06			Gm43504	2.50523	4.87238					Haus8	1.90633	4.80352
		6030445D17Rik	0.20965			2.53e-05			4930517E14Rik	-0.20767			1.59e-06			Smarcd1	1.26142	4.86921					Pde4a	1.99238	4.78993
		6030452D12Rik	-2.42221			2.53e-05			4930517G19Rik	0.333962			1.59e-06			Osbpl10	2.50066	4.85302					Gng2	1.9988	4.77786
		6030458C11Rik	-0.07739			2.53e-05			4930517O19Rik	0.383509			1.59e-06			Rgs5	1.20019	4.85302					Dip2a	1.57451	4.77511
		6030460B20Rik	-0.54379			2.53e-05			4930518I15Rik	-0.05402			1.59e-06			Tmem246	3.00217	4.84903					Cd14	4.33183	4.76989
		6030498E09Rik	-2.29028			2.53e-05			4930519G04Rik	-0.39823			1.59e-06			Psrc1	4.7086	4.8478					Pcdhb14	2.18686	4.73368
		6230400D17Rik	-0.04546			2.53e-05			4930519L02Rik	-0.46087			1.59e-06			Ano6	1.4342	4.83803					Pik3r3	1.32886	4.73054
		6330403K07Rik	3.11137			2.53e-05			4930519P11Rik	1.64839			1.59e-06			Nyx	4.30839	4.83613					Phlda3	1.76129	4.72153
		6330403L08Rik	-0.29468			2.53e-05			4930520O04Rik	-0.9728			1.59e-06			Sqstm1	1.05436	4.82268					Pkn3	1.83546	4.72095
		6330408M09Rik	-0.51248			2.53e-05			4930522L14Rik	0.352362			1.59e-06			Lat2	2.47857	4.8205					Sema3f	2.30823	4.71326
		6330410L21Rik	1.35004			2.53e-05			4930523C07Rik	-0.03756			1.59e-06			Lims1	1.14722	4.81248					Tmco3	1.12632	4.71084
		6330415G19Rik	-0.393			2.53e-05			4930524O07Rik	-0.47386			1.59e-06			Cdkn3	4.46148	4.81022					B3gnt3	2.0965	4.70392
		6330418K02Rik	0.178994			2.53e-05			4930525G20Rik	-1.21238			1.59e-06			1700027J07Rik	5.18951	4.80246					Myl9	1.70852	4.70296
		6330537M06Rik	0.740664			2.53e-05			4930526L06Rik	0.166736			1.59e-06			Corin	2.76639	4.80164					Gm37795	1.63874	4.69935
		6330549D23Rik	-0.03556			2.53e-05			4930527F14Rik	0.941411			1.59e-06			Eppk1	1.36724	4.79986					Tie1	1.56858	4.68911
		6330562C20Rik	-0.25861			2.53e-05			4930528D03Rik	0.019191			1.59e-06			Nhsl2	1.45161	4.78894					Gjb4	6.93677	4.68895
		6430511E19Rik	-0.0799			2.53e-05			4930532G15Rik	0.789507			1.59e-06			Sox9	2.16542	4.77438					Jph2	5.60683	4.68886
		6430548M08Rik	0.185673			2.53e-05			4930533I22Rik	-0.8293			1.59e-06			Mapk7	1.42353	4.76769					Gm29685	7.55536	4.68582
		6430550D23Rik	0.066241			2.53e-05			4930533N22Rik	-0.21383			1.59e-06			Bin1	1.28992	4.76692					Rbbp8	1.35659	4.6857
		6430562O15Rik	-0.31051			2.53e-05			4930534D22Rik	-0.53507			1.59e-06			Eif4ebp1	1.54341	4.76073					Acta1	5.37611	4.6854
		6430571L13Rik	-0.0432			2.53e-05			4930534H03Rik	-0.81654			1.59e-06			Crtap	2.1213	4.75898					Tlnrd1	1.09618	4.68043
		6430573P05Rik	0.32311			2.53e-05			4930534H18Rik	1.53385			1.59e-06			Tnfrsf26	2.60452	4.75805					Bmper	3.12287	4.67974
		6430710C18Rik	-0.63922			2.53e-05			4930537H20Rik	-0.2034			1.59e-06			Fam129b	1.89866	4.75799					Nlgn2	1.88456	4.6708
		6430710M23Rik	0.688119			2.53e-05			4930539J05Rik	-0.25652			1.59e-06			Itga11	3.65111	4.7517					Mamstr	2.59605	4.65371
		6530402F18Rik	-0.06601			2.53e-05			4930540M05Rik	0.621939			1.59e-06			Gm17276	3.68876	4.74458					Gm16565	3.83001	4.65158
		6530413G14Rik	-1.22321			2.53e-05			4930542D17Rik	1.95607			1.59e-06			Gpr31b	6.79181	4.74369					Apol7c	3.57035	4.6475
		6720427I07Rik	0.032532			2.53e-05			4930544F09Rik	-2.17053			1.59e-06			9530059O14Rik	6.70907	4.73574					Aldh1l2	1.59717	4.64486
		6720464F23Rik	0.048542			2.53e-05			4930544I03Rik	-1.00223			1.59e-06			Camk1	1.28233	4.73574					Pck2	1.11297	4.64107
		6720475M21Rik	0.4137			2.53e-05			4930547M16Rik	-0.18121			1.59e-06			Mest	2.44701	4.73214					Tgfbr2	1.55978	4.63692
		6720482G16Rik	0.107421			2.53e-05			4930548H24Rik	-0.48063			1.59e-06			Filip1	2.742	4.73104					Mmrn2	1.63513	4.63239
		6720489N17Rik	0.685275			2.53e-05			4930550C14Rik	0.881708			1.59e-06			Rnf138rt1	6.85684	4.72601					Ahnak	1.61014	4.62871
		6820402A03Rik	0.42166			2.53e-05			4930553I21Rik	0.717663			1.59e-06			Pbk	3.94705	4.72287					Nfatc2	1.48188	4.62716
		6820431F20Rik	0.22449			2.53e-05			4930554C24Rik	0.337345			1.59e-06			Cyp4f16	1.60756	4.72164					Kmt5a	1.25069	4.61797
		7120432I05Rik	0.685954			2.53e-05			4930555A03Rik	-0.64034			1.59e-06			Vwa1	2.3191	4.71447					Cnn2	1.38616	4.6162
		8030423F21Rik	0.267249			2.53e-05			4930555F03Rik	0.265838			1.59e-06			Mbd1	1.12647	4.71363					Agap2	2.29738	4.6092
		8030453O22Rik	1.84936			2.53e-05			4930556H04Rik	-0.10193			1.59e-06			Arhgef6	1.83595	4.71351					Msi2	1.22845	4.60624
		8030456M14Rik	-0.07921			2.53e-05			4930556J24Rik	-0.23534			1.59e-06			Tgfb1i1	1.92781	4.70749					Ptgfrn	1.95048	4.6028
		8030462N17Rik	0.056333			2.53e-05			4930556M19Rik	-0.17751			1.59e-06			Sema7a	5.56732	4.70703					5730419F03Rik	7.0453	4.59794
		8030487O14Rik	-0.20112			2.53e-05			4930557B06Rik	-0.30932			1.59e-06			Cfap100	4.07278	4.69453					Fhl2	3.34814	4.59097
		8430406P12Rik	0.023711			2.53e-05			4930558J18Rik	-0.1266			1.59e-06			Kdelr3	3.9248	4.69453					Grk3	1.15508	4.57416
		8430422M14Rik	-0.2863			2.53e-05			4930558J22Rik	-2.44891			1.59e-06			Mab21l4	7.07054	4.69453					Gla	1.41859	4.57275
		8430426J06Rik	2.56448			2.53e-05			4930558N11Rik	-0.02223			1.59e-06			BC016579	6.98757	4.68082					Ubd	3.17974	4.57177
		8430429K09Rik	0.920112			2.53e-05			4930563E18Rik	-0.39191			1.59e-06			Rbbp8	1.31152	4.67354					Tgfb1i1	1.90148	4.56891
		8430432A02Rik	0.067111			2.53e-05			4930563E22Rik	-1.06708			1.59e-06			Gab2	1.55383	4.67171					Adssl1	1.1878	4.56846
		9030025P20Rik	-0.41826			2.53e-05			4930566F21Rik	-0.22963			1.59e-06			Sdc1	1.0468	4.67135					Plb1	6.71377	4.56091
		9030404E10Rik	0.037037			2.53e-05			4930570G19Rik	-0.74091			1.59e-06			Rgcc	4.95704	4.66955					Grb10	1.79801	4.56023
		9030407P20Rik	-0.27848			2.53e-05			4930572G02Rik	0.334505			1.59e-06			Trim46	3.145	4.66791					Tab1	1.61244	4.55389
		9030607J07Rik	0.438757			2.53e-05			4930573H18Rik	-0.28469			1.59e-06			Nat8l	4.52072	4.66642					Gm43509	1.99348	4.54967
		9030616G12Rik	0.078712			2.53e-05			4930577N17Rik	0.372531			1.59e-06			Bak1	1.1079	4.66374					Gm38346	1.49364	4.54586
		9030619P08Rik	0.687032			2.53e-05			4930578G10Rik	0.414648			1.59e-06			Sh2d1b1	3.96847	4.65931					Ccdc9b	1.35615	4.5412
		9030622O22Rik	-0.15398			2.53e-05			4930578M01Rik	-0.5064			1.59e-06			Atpif1	1.62244	4.65872					Tagln	1.46451	4.53837
		9030624G23Rik	-0.62928			2.53e-05			4930578M07Rik	0.2962			1.59e-06			Lrrc8c	1.89975	4.65777					Lncenc1	6.70057	4.53165
		9030625G05Rik	-0.32782			2.53e-05			4930579F01Rik	-0.45159			1.59e-06			Wsb1	1.40783	4.64962					Matk	2.82248	4.52948
		9130002K18Rik	0.233222			2.53e-05			4930579G24Rik	-0.37691			1.59e-06			Grk5	1.49008	4.64737					Ppp1r16b	1.35177	4.51569
		9130008F23Rik	-0.000367			2.53e-05			4930579K19Rik	-1.7369			1.59e-06			Maff	2.00375	4.62802					Kif26a	2.0192	4.51432
		9130016M20Rik	0.018965			2.53e-05			4930581F22Rik	0.183939			1.59e-06			Cyth4	1.42157	4.61904					Il7r	2.56808	4.50563
		9130017K11Rik	-0.01925			2.53e-05			4930583K01Rik	-0.12345			1.59e-06			Treh	3.1791	4.61355					A330074K22Rik	5.62255	4.50018
		9130019O22Rik	0.167467			2.53e-05			4930589L23Rik	2.44915			1.59e-06			Fos	2.05468	4.61288					Nyx	3.49374	4.49755
		9130023H24Rik	-0.32522			2.53e-05			4930589O11Rik	-0.00296			1.59e-06			Bmp6	1.50351	4.61274					Atpif1	1.32031	4.49288
		9130024F11Rik	0.988428			2.53e-05			4930590J08Rik	0.917941			1.59e-06			Wnt16	7.39818	4.61274					Cdr2	2.53137	4.49217
		9130204K15Rik	0.113067			2.53e-05			4930592C13Rik	1.00969			1.59e-06			Asap2	1.60959	4.6117					Nxph4	7.11306	4.48388
		9130208D14Rik	0.49292			2.53e-05			4930593A02Rik	2.05069			1.59e-06			Lipo3	1.54485	4.61026					Gm50431	2.1068	4.48219
		9130213A22Rik	0.043119			2.53e-05			4930594C11Rik	-0.17425			1.59e-06			Coro6	3.81347	4.60964					Fh1	1.80792	4.48208
		9130214F15Rik	0.690789			2.53e-05			4930594M22Rik	0.391312			1.59e-06			Cdc42ep3	2.25665	4.60901					Zbtb8b	3.93386	4.47246
		9130221F21Rik	-0.83093			2.53e-05			4930596I21Rik	-0.2908			1.59e-06			Lhfp	1.36711	4.6052					Prc1	2.9238	4.46858
		9130221H12Rik	0.401805			2.53e-05			4930597L12Rik	-0.99366			1.59e-06			Cdr2	2.50949	4.59824					Sh2d3c	1.38572	4.4675
		9130230N09Rik	0.18146			2.53e-05			4930597O21Rik	-1.72562			1.59e-06			Ecscr	2.42379	4.59607					Ecscr	2.28634	4.45971
		9130401M01Rik	-0.08137			2.53e-05			4930599N23Rik	0.182517			1.59e-06			Golm1	2.5907	4.59086					Sox18	1.66271	4.43834
		9130409I23Rik	0.217247			2.53e-05			4931406B18Rik	-0.10556			1.59e-06			Cebpe	1.89494	4.58503					Mast4	1.31718	4.42506
		9130604C24Rik	-2.3614			2.53e-05			4931406C07Rik	-0.19763			1.59e-06			Ninl	2.40118	4.57855					Ccl7	3.06128	4.42319
		9230104M06Rik	0.056876			2.53e-05			4931406G06Rik	0.626262			1.59e-06			Fchsd1	2.08005	4.57486					Igsf9	3.20572	4.41963
		9230111E07Rik	-0.72928			2.53e-05			4931406P16Rik	0.190437			1.59e-06			Mex3a	2.57004	4.57478					Nudt18	1.03469	4.41608
		9230112E08Rik	0.092743			2.53e-05			4931414P19Rik	0.155893			1.59e-06			Elmo2	1.1986	4.574					Lamb2	1.50863	4.3988
		9230114K14Rik	-0.36965			2.53e-05			4931415C17Rik	-0.30027			1.59e-06			Ifi207	1.50019	4.56044					Spink5	3.48815	4.39359
		9230116L04Rik	-0.10388			2.53e-05			4931428F04Rik	-0.5498			1.59e-06			Gtf2e1	1.49309	4.55279					Impa2	2.4833	4.38664
		9230116N13Rik	0.359424			2.53e-05			4931428L18Rik	0.702821			1.59e-06			Lig1	1.73305	4.55268					Hmcn2	3.44519	4.37908
		9330020H09Rik	-0.0175			2.53e-05			4931431C16Rik	1.06505			1.59e-06			Tnip1	1.37223	4.55208					Acp7	10.9021	4.37296
		9330102E08Rik	-0.38978			2.53e-05			4931440P22Rik	-0.38503			1.59e-06			Kitl	1.5716	4.54581					Kctd1	1.89448	4.36866
		9330104G04Rik	-0.57671			2.53e-05			4932411K12Rik	-2.16209			1.59e-06			Gm15834	5.05887	4.53611					Bcl2l11	1.27781	4.36652
		9330111N05Rik	0.35075			2.53e-05			4932411N23Rik	-0.54544			1.59e-06			Pgd	1.61396	4.53372					Mmp24	6.64588	4.3605
		9330121J05Rik	-0.39721			2.53e-05			4932414N04Rik	-0.45871			1.59e-06			Rasgef1b	1.59685	4.5321					Mcf2l	1.6954	4.35236
		9330121K16Rik	-0.7967			2.53e-05			4932415D10Rik	2.12173			1.59e-06			Kif2c	4.10263	4.53195					Arhgdia	1.02693	4.34826
		9330136K24Rik	-0.27638			2.53e-05			4932422M17Rik	-0.34094			1.59e-06			Pgam1-ps2	9.72169	4.50701					Ier5	1.56901	4.33214
		9330151L19Rik	0.034575			2.53e-05			4932438A13Rik	-0.33764			1.59e-06			Kcnc2	6.92287	4.50475					Scn1b	1.35312	4.31564
		9330158H04Rik	0.772278			2.53e-05			4932441J04Rik	1.01669			1.59e-06			Sds	1.69706	4.50278					Sall4	7.70155	4.31463
		9330159F19Rik	0.672496			2.53e-05			4932443L11Rik	-3.68716			1.59e-06			Pdgfa	1.89991	4.49907					Col22a1	2.88446	4.30896
		9330159M07Rik	0.201974			2.53e-05			4932702P03Rik	-1.1041			1.59e-06			Gprc5b	4.61049	4.49718					Pdgfd	1.43562	4.30849
		9330159N22Rik	-1.61011			2.53e-05			4933401D09Rik	-1.08034			1.59e-06			Scamp5	1.54445	4.48459					Nckap5l	1.82053	4.30127
		9330160F10Rik	-0.64612			2.53e-05			4933404O12Rik	0.528616			1.59e-06			Prkd2	1.03016	4.47994					Arntl2	1.45823	4.30074
		9330161L09Rik	-0.27821			2.53e-05			4933405D12Rik	-0.18856			1.59e-06			Mfng	1.89864	4.47758					Fbxo3	1.05031	4.29802
		9330162012Rik	-0.18348			2.53e-05			4933406B17Rik	-0.25963			1.59e-06			Ctps2	1.42671	4.47331					Gm44763	6.16474	4.29802
		9330162G02Rik	-0.39879			2.53e-05			4933406C10Rik	-0.1673			1.59e-06			Ncapd2	2.10483	4.47293					Zbtb38	1.21355	4.29802
		9330175E14Rik	0.310219			2.53e-05			4933406I18Rik	-0.59853			1.59e-06			Gm38066	6.74439	4.46328					Ncapd2	1.9875	4.29601
		9330182L06Rik	1.00421			2.53e-05			4933406P04Rik	0.794072			1.59e-06			Gm37795	1.74954	4.46108					Il21r	1.65444	4.26241
		9330185C12Rik	2.12939			2.53e-05			4933407K13Rik	-0.8739			1.59e-06			Lpl	2.04569	4.45447					Cox6a2	6.32636	4.26175
		9330198N18Rik	-0.93719			2.53e-05			4933408J17Rik	1.79384			1.59e-06			Dynll1	1.30555	4.45134					Cenpt	1.81294	4.25036
		9430002A10Rik	0.260405			2.53e-05			4933411E06Rik	-0.03551			1.59e-06			Ms4a6d	2.16849	4.44633					Relb	1.14289	4.24602
		9430015G10Rik	0.061201			2.53e-05			4933411K16Rik	0.138728			1.59e-06			Ccnb1	3.90483	4.44494					Dusp1	1.3122	4.24368
		9430025C20Rik	-0.67732			2.53e-05			4933412A08Rik	0.425776			1.59e-06			Wdr1	1.02392	4.43615					Capg	1.89814	4.24043
		9430031K09Rik	0.039597			2.53e-05			4933412E12Rik	0.969203			1.59e-06			Gar1	2.04993	4.43324					Gm49909	1.20347	4.23744
		9430034N14Rik	-0.32898			2.53e-05			4933413C19Rik	-0.45011			1.59e-06			Ccl3	3.28706	4.4278					Thbd	1.29953	4.23035
		9430037G07Rik	0.187273			2.53e-05			4933413J09Rik	1.55356			1.59e-06			Gltp	1.49333	4.4278					Jun	1.73641	4.23011
		9430038I01Rik	0.213922			2.53e-05			4933415A04Rik	-1.50143			1.59e-06			S100a6	2.31623	4.4278					Pgd	1.51134	4.22999
		9430053O09Rik	-1.9759			2.53e-05			4933417C20Rik	0.468396			1.59e-06			Bard1	2.67753	4.42378					Gpr31b	6.20841	4.22003
		9430060I03Rik	0.084469			2.53e-05			4933417D19Rik	0.429608			1.59e-06			Alcam	1.23235	4.40723					Tfap2a	6.95423	4.21937
		9430062P05Rik	-0.37613			2.53e-05			4933421A08Rik	-1.25236			1.59e-06			Mapk3	1.09411	4.4006					Tomm5	1.0762	4.21651
		9430064I24Rik	-3.28897			2.53e-05			4933421O10Rik	0.195217			1.59e-06			Nlgn2	1.8207	4.39257					Icam2	1.51355	4.20436
		9430065F17Rik	-0.49532			2.53e-05			4933423P22Rik	-3.46459			1.59e-06			Ripor1	1.30835	4.38899					Shroom4	1.88487	4.20227
		9430068D22Rik	0.135703			2.53e-05			4933424M12Rik	0.911153			1.59e-06			Tnfrsf11a	1.75737	4.38807					Dusp18	3.95133	4.19867
		9430081H08Rik	-0.9255			2.53e-05			4933425B07Rik	2.00938			1.59e-06			Btnl9	1.51636	4.37892					Frmd5	8.37505	4.19344
		9430083B18Rik	0.629147			2.53e-05			4933427D14Rik	-0.21513			1.59e-06			Gm28884	4.93348	4.37195					Aspn	5.48854	4.18915
		9430085M18Rik	0.55364			2.53e-05			4933427E11Rik	-0.48872			1.59e-06			Rab34	1.28917	4.37195					Unc119b	1.07611	4.18415
		9430087J23Rik	0.16076			2.53e-05			4933427I04Rik	0.488146			1.59e-06			Arntl2	1.81725	4.35952					Ct55	6.76802	4.18343
		9430091E24Rik	-0.3633			2.53e-05			4933427J07Rik	-0.33185			1.59e-06			Chaf1b	2.61011	4.35439					Frzb	2.18905	4.17491
		9430092D12Rik	0.14876			2.53e-05			4933429H19Rik	-0.31614			1.59e-06			Jag2	3.29216	4.35439					Hey1	1.85153	4.16181
		9530003O04Rik	-0.67199			2.53e-05			4933430A20Rik	1.45247			1.59e-06			Dst	1.23263	4.35418					Trp53cor1	2.95793	4.15981
		9530018F02Rik	0.480286			2.53e-05			4933430I17Rik	1.18542			1.59e-06			Schip1	1.97498	4.34528					Elmo1	1.48719	4.15897
		9530020I12Rik	-0.57461			2.53e-05			4933431E20Rik	-0.28759			1.59e-06			Gpx6	2.4574	4.34474					Eno1	1.32562	4.15897
		9530022L04Rik	0.833787			2.53e-05			4933431G14Rik	-3.42458			1.59e-06			Tuft1	2.15134	4.34302					Ptpn7	1.40792	4.15897
		9530026P05Rik	0.157315			2.53e-05			4933431K14Rik	-0.25599			1.59e-06			Aida	1.23031	4.33928					Zfr2	3.37123	4.15871
		9530046B11Rik	1.00065			2.53e-05			4933431K23Rik	-0.16484			1.59e-06			Spink1	7.40649	4.32393					Ube2c	3.88037	4.15031
		9530051G07Rik	0.897741			2.53e-05			4933432I09Rik	-2.50463			1.59e-06			Lgmn	1.27494	4.32208					Soga1	1.29625	4.14388
		9530052C20Rik	0.734425			2.53e-05			4933433G15Rik	-0.24971			1.59e-06			Cdc20	3.20209	4.31616					Sdsl	2.00862	4.13927
		9530052E02Rik	1.11611			2.53e-05			4933433G19Rik	1.471			1.59e-06			Kctd1	2.04727	4.3114					Lrrc58	1.82394	4.12456
		9530053A07Rik	0.593493			2.53e-05			4933433H22Rik	1.84365			1.59e-06			Rab31	1.62849	4.31057					Pitpnm1	1.23117	4.12358
		9530056E24Rik	-0.30051			2.53e-05			4933434E20Rik	-0.01446			1.59e-06			Sars	1.02066	4.30695					S100g	6.09059	4.12357
		9530056K15Rik	0.425383			2.53e-05			4933436I20Rik	-0.42646			1.59e-06			Emp2	1.08921	4.30331					Mki67	2.63286	4.11648
		9530059O14Rik	1.49183			2.53e-05			4933437G19Rik	2.42442			1.59e-06			Gm10639	6.83208	4.30331					Kif21b	1.80945	4.1159
		9530062K07Rik	0.757779			2.53e-05			4933438K21Rik	0.316853			1.59e-06			1500009C09Rik	6.87254	4.30095					Aldh3b1	1.4508	4.11505
		9530068E07Rik	-0.10814			2.53e-05			4933439C10Rik	0.231936			1.59e-06			Gm10718	2.7902	4.29906					Piezo2	1.79013	4.10928
		9530077C05Rik	-1.47844			2.53e-05			4933439K11Rik	0.436068			1.59e-06			Airn	1.75408	4.28287					Mab21l4	5.56352	4.10225
		9530078K11Rik	0.700726			2.53e-05			4933440N22Rik	0.258739			1.59e-06			Cxcl14	1.74372	4.2796					Slamf8	1.9512	4.10225
		9530080O11Rik	0.708923			2.53e-05			5031415H12Rik	1.85478			1.59e-06			Ccr2	1.53804	4.27413					Gbp2	1.66489	4.09849
		9530082P21Rik	0.040836			2.53e-05			5031425E22Rik	-0.04031			1.59e-06			Homer3	1.83782	4.27249					Lag3	2.02648	4.09063
		9530085L11Rik	-0.35688			2.53e-05			5031425F14Rik	0.286761			1.59e-06			Trim47	1.36675	4.27004					Mmp2	1.51497	4.0766
		9530086O07Rik	-0.67698			2.53e-05			5031434C07Rik	1.41656			1.59e-06			Cfap69	3.01927	4.26932					Plscr3	1.04094	4.07625
		9530097N15Rik	-0.18481			2.53e-05			5031434O11Rik	0.317607			1.59e-06			Rhoq	1.56367	4.25804					Ppm1j	2.74537	4.07041
		9630001P10Rik	-0.32657			2.53e-05			5031439G07Rik	-0.4303			1.59e-06			Gm29685	7.16336	4.24948					Fli1	1.37059	4.07008
		9630010A21Rik	-0.25684			2.53e-05			5033403F01Rik	0.514271			1.59e-06			Gpr137b-ps	2.02177	4.24473					Gm15645	2.33882	4.0688
		9630013D21Rik	0.659588			2.53e-05			5033403H07Rik	-0.22506			1.59e-06			Xaf1	1.51115	4.23423					Ptgs2	5.88243	4.06573
		9630014M24Rik	1.7641			2.53e-05			5033406O09Rik	0.203836			1.59e-06			Tuba1b	1.13825	4.2312					Akr1b8	2.26751	4.06409
		9630028I04Rik	2.59614			2.53e-05			5033417F24Rik	0.251525			1.59e-06			Gm43366	5.97238	4.2274					Git1	1.01929	4.06316
		9630050E16Rik	-0.0276			2.53e-05			5033421B08Rik	-0.17871			1.59e-06			Scube1	1.96879	4.21825					Capn11	2.7607	4.05537
		9830004L10Rik	-0.946			2.53e-05			5033423K11Rik	1.99442			1.59e-06			Esam	1.55778	4.21639					Timp3	1.17563	4.05285
		9830107B12Rik	0.88045			2.53e-05			5033428I22Rik	0.222392			1.59e-06			Iqck	3.25539	4.20446					Ptrh1	2.95967	4.03895
		9830132P13Rik	0.242468			2.53e-05			5033430I15Rik	0.155432			1.59e-06			Ung	1.48363	4.20446					Lrrc8c	1.67598	4.02921
		9930004E17Rik	-2.04505			2.53e-05			5330406M23Rik	0.40759			1.59e-06			4933412E12Rik	2.63354	4.20242					Camk2a	3.60591	4.02626
		9930012K11Rik	-0.73459			2.53e-05			5330409N07Rik	-1.55897			1.59e-06			Clec5a	3.18292	4.20184					Gm38292	1.88416	4.02369
		9930014A18Rik	-0.46933			2.53e-05			5330411J11Rik	1.30335			1.59e-06			Gm11168	2.84103	4.18071					Mthfd1l	2.63095	4.02013
		9930017N22Rik	0.093918			2.53e-05			5330417C22Rik	-0.23478			1.59e-06			Cdr2l	1.42448	4.18069					Gm15834	3.10492	4.00764
		9930021J03Rik	0.196585			2.53e-05			5330426L24Rik	-0.20564			1.59e-06			Gm47026	4.4371	4.17036					Meltf	7.10769	4.00764
		9930024M15Rik	0.065845			2.53e-05			5330431K02Rik	2.04209			1.59e-06			Mid2	1.38519	4.16182					Plcb4	1.80679	4.00082
		9930038B18Rik	1.55204			2.53e-05			5330438D12Rik	-0.10189			1.59e-06			Fry	1.78936	4.15996					Tifab	1.11424	3.99901
		9930104L06Rik	-0.00789			2.53e-05			5330438I03Rik	-2.70956			1.59e-06			Gm13657	2.54805	4.15883					Mgp	2.45208	3.99286
		9930111J21Rik1	0.970194			2.53e-05			5330439K02Rik	0.85992			1.59e-06			Nenf	1.58615	4.14989					Pcdhga8	1.73767	3.99069
		9930111J21Rik2	0.491653			2.53e-05			5430400D12Rik	-0.98104			1.59e-06			Gfpt2	2.60386	4.14855					Gls	1.53432	3.98707
		9930120I10Rik	-0.43241			2.53e-05			5430401H09Rik	-0.67274			1.59e-06			Pcdhgb7	1.61947	4.13407					Oas3	1.44154	3.98658
		A030001D20Rik	0.687461			2.53e-05			5430402O13Rik	-0.04985			1.59e-06			Tinag	6.5932	4.1335					Smim3	2.55591	3.97482
		A030005L19Rik	-0.6704			2.53e-05			5430403G16Rik	0.436418			1.59e-06			Capn11	2.93263	4.132					Ccng2	1.09081	3.97218
		A130006I12Rik	-2.38029			2.53e-05			5430405H02Rik	-0.0153			1.59e-06			4732440D04Rik	1.40949	4.13016					Gm38066	6.16503	3.95723
		A130010J15Rik	0.017343			2.53e-05			5430414B19Rik	0.012301			1.59e-06			Stag3	5.41758	4.12957					Nedd9	1.15947	3.95596
		A130012E19Rik	-0.0546			2.53e-05			5430416N02Rik	0.077287			1.59e-06			Slc30a4	1.33534	4.12179					Chpf	1.36263	3.94284
		A130014A01Rik	-0.11556			2.53e-05			5430420F09Rik	0.237918			1.59e-06			Trp53	1.06648	4.12034					Iqgap1	1.08177	3.93954
		A130048G24Rik	-0.0243			2.53e-05			5430421F17Rik	-0.32045			1.59e-06			Ckap4	1.63893	4.11683					Adgrl3	2.75193	3.93447
		A130050O07Rik	0.856378			2.53e-05			5430427N15Rik	1.17024			1.59e-06			Fcer1g	1.569	4.11602					Pde4b	1.46849	3.93338
		A130051J06Rik	-1.11475			2.53e-05			5430427O19Rik	0.463834			1.59e-06			Itpr3	1.54232	4.11454					Gnb5	2.4985	3.93158
		A130071D04Rik	0.582244			2.53e-05			5430430B14Rik	-0.02951			1.59e-06			Vasp	1.07333	4.11372					Arsg	1.50653	3.93034
		A130077B15Rik	0.033968			2.53e-05			5430430K15Rik	0.895567			1.59e-06			Scd3	3.87745	4.11364					Airn	1.47667	3.92968
		A1bg	-0.20794			2.53e-05			5430434F05Rik	0.229257			1.59e-06			Parp8	1.54943	4.1094					Slc22a3	2.43134	3.92315
		A1cf	0.02701			2.53e-05			5430437J10Rik	1.37036			1.59e-06			Gjc1	2.96557	4.10823					Nabp1	1.02345	3.92182
		A230001M10Rik	-1.22332			2.53e-05			5530400K19Rik	-0.34443			1.59e-06			Npc1l1	7.07294	4.10353					Tpx2	3.2327	3.9081
		A230004M16Rik	-0.81101			2.53e-05			5530401A14Rik	-0.40375			1.59e-06			Vdr	4.52619	4.09755					Spaar	2.31258	3.90472
		A230005M16Rik	-0.51223			2.53e-05			5530601H04Rik	-0.09357			1.59e-06			2610203C22Rik	2.16201	4.09423					Ifnlr1	3.51725	3.90057
		A230028O05Rik	1.57996			2.53e-05			5730405O15Rik	-0.22739			1.59e-06			Jph2	3.61152	4.09039					Etv4	4.42387	3.89564
		A230056P14Rik	-0.396			2.53e-05			5730408A14Rik	0.912654			1.59e-06			Ccdc146	6.44088	4.08647					Ctps	1.65894	3.89424
		A230057D06Rik	-0.07744			2.53e-05			5730409E04Rik	0.104682			1.59e-06			Gm49339	1.96688	4.08595					Mfng	1.63944	3.89293
		A230059L01Rik	0.024029			2.53e-05			5730414N17Rik	0.229341			1.59e-06			Adamts2	1.6914	4.08556					Ccnd3	1.11968	3.89109
		A230060F14Rik	-0.03281			2.53e-05			5730420D15Rik	1.89703			1.59e-06			Lncenc1	6.32301	4.0845					Coro2a	1.30752	3.89029
		A230072C01Rik	0.142379			2.53e-05			5730435O14Rik	-0.50704			1.59e-06			Nol3	2.56633	4.0845					Nhp2	1.25561	3.88308
		A230072E10Rik	-0.00819			2.53e-05			5730455P16Rik	-0.155			1.59e-06			Alkbh6	1.21377	4.08384					Prmt2	2.05374	3.8761
		A230077H06Rik	-0.09166			2.53e-05			5730480H06Rik	0.06129			1.59e-06			9930111J21Rik1	1.5123	4.07705					Wnt7a	6.47104	3.87467
		A230081H15Rik	0.804772			2.53e-05			5730507A11Rik	-0.691			1.59e-06			Epb41l4a	2.76537	4.07187					Gm42864	2.41922	3.87385
		A230083G16Rik	0.354997			2.53e-05			5730507C01Rik	0.310339			1.59e-06			Cd14	4.47795	4.07053					Shank3	1.29374	3.86412
		A230083N12Rik	-0.74981			2.53e-05			5730521K06Rik	0.176642			1.59e-06			Psd4	1.4875	4.07017					Basp1	1.85344	3.85429
		A230085B16Rik	0.005018			2.53e-05			5730522E02Rik	0.371882			1.59e-06			Stmn1	1.83805	4.06168					Tfrc	1.72141	3.83603
		A230087F16Rik	-1.943			2.53e-05			5730585A16Rik	0.432981			1.59e-06			Prmt2	2.30498	4.04762					Arid3a	1.8688	3.82687
		A230103J11Rik	-0.05496			2.53e-05			5730596B20Rik	-0.09294			1.59e-06			Plin3	1.65186	4.04706					Csgalnact1	2.43703	3.81417
		A230103L15Rik	0.103395			2.53e-05			5830408C22Rik	-0.11003			1.59e-06			Tnfaip3	1.49455	4.04626					Cercam	2.07652	3.8094
		A230107N01Rik	-0.10311			2.53e-05			5830411N06Rik	1.42289			1.59e-06			Csnk1e	1.31671	4.03982					Itga2	2.94823	3.80018
		A2m	3.07714			2.53e-05			5830415G21Rik	-0.17669			1.59e-06			Stom	1.24413	4.03608					Vcan	3.10444	3.79292
		A2ml1	0.697206			2.53e-05			5830416I19Rik	0.336501			1.59e-06			4930477O15Rik	6.41338	4.02742					Mllt11	1.65813	3.78896
		A330009N23Rik	0.544992			2.53e-05			5830417I10Rik	-0.11064			1.59e-06			Pmm1	1.55794	4.02225					Cacng4	5.41991	3.78597
		A330015K06Rik	-0.17854			2.53e-05			5830428M24Rik	-0.76344			1.59e-06			Cnn2	1.45564	4.01017					Vwa1	1.9715	3.77868
		A330023F24Rik	-0.25101			2.53e-05			5830432E09Rik	0.427567			1.59e-06			Sall4	7.31124	4.01014					Timm10	1.28451	3.76584
		A330032B11Rik	-0.24678			2.53e-05			5830444B04Rik	-0.72455			1.59e-06			Nxpe5	4.93297	4.00609					BC016579	5.50607	3.76536
		A330035P11Rik	0.068781			2.53e-05			5830444F18Rik	-1.40756			1.59e-06			Mafk	1.09367	4.0005					Tmem237	1.32008	3.76433
		A330040F15Rik	-0.33834			2.53e-05			5830448L01Rik	-0.32646			1.59e-06			Gpr137b	2.18518	3.99968					Tll1	4.14033	3.76143
		A330041J22Rik	0.664628			2.53e-05			5830454E08Rik	0.650028			1.59e-06			Glod5	3.25823	3.99937					Rab7b	1.81443	3.75561
		A330044P14Rik	-0.03742			2.53e-05			5830462I19Rik	-0.12035			1.59e-06			Tgtp2	2.17813	3.99662					Slc35e4	2.04121	3.73669
		A330049N07Rik	-0.0268			2.53e-05			5830462O15Rik	-0.00236			1.59e-06			Ifit3	1.95756	3.99135					2700029L08Rik	2.71512	3.73581
		A330074K22Rik	0.417618			2.53e-05			5830468F06Rik	2.0423			1.59e-06			Il16	1.21419	3.98877					Golm1	2.16368	3.73427
		A330076C08Rik	-1.07733			2.53e-05			5830487J09Rik	0.337021			1.59e-06			Tlr13	1.92088	3.98541					Acvrl1	1.70468	3.73147
		A330084C13Rik	2.40023			2.53e-05			5930403N24Rik	1.74537			1.59e-06			5730419F03Rik	6.65425	3.98277					Rtl8a	1.14789	3.72657
		A3galt2	-0.58196			2.53e-05			5930420M18Rik	0.013603			1.59e-06			Fosb	2.86838	3.98124					Kif20a	3.11632	3.72275
		A430005L14Rik	-0.03881			2.53e-05			5930430L01Rik	0.480005			1.59e-06			Dynlt1f	2.47779	3.97887					Phospho1	1.53538	3.72172
		A430010J10Rik	-1.18536			2.53e-05			6030400A10Rik	0.882019			1.59e-06			Magef1	2.32313	3.97727					Gm5373	2.03016	3.71042
		A430018G15Rik	0.107679			2.53e-05			6030407O03Rik	-0.40017			1.59e-06			Gm10163	1.28908	3.9772					Kcnq1	2.45342	3.7082
		A430019L02Rik	-0.23004			2.53e-05			6030440G07Rik	0.132708			1.59e-06			Rras2	1.29026	3.97498					Spink1	6.83228	3.7049
		A430027C01Rik	-0.15259			2.53e-05			6030442K20Rik	-0.29061			1.59e-06			Ccl7	3.92079	3.97399					Sgo2a	3.33244	3.69279
		A430033K04Rik	-0.4355			2.53e-05			6030443J06Rik	-0.47086			1.59e-06			Prrg4	3.01959	3.95259					Specc1	1.05061	3.69245
		A430035B10Rik	0.07366			2.53e-05			6030445D17Rik	-0.08674			1.59e-06			Sting1	1.47574	3.9464					Fam129b	1.68933	3.69239
		A430057M04Rik	0.812409			2.53e-05			6030452D12Rik	-2.63372			1.59e-06			Msn	1.40003	3.94592					A4galt	1.82235	3.67819
		A430073D23Rik	0.017924			2.53e-05			6030458C11Rik	-0.2095			1.59e-06			Impact	1.07079	3.94549					4930546K05Rik	6.91938	3.67065
		A430078I02Rik	1.32743			2.53e-05			6030460B20Rik	0.276119			1.59e-06			Gm38211	2.56029	3.94483					Gm15931	2.81622	3.66988
		A430088P11Rik	-0.57909			2.53e-05			6030498E09Rik	-2.15006			1.59e-06			Cdk1	3.03772	3.94066					Elfn2	7.93105	3.66487
		A430093F15Rik	0.858035			2.53e-05			6230400D17Rik	0.076435			1.59e-06			Abca5	1.74386	3.93717					Myzap	1.50828	3.66359
		A430103D13Rik	-0.50444			2.53e-05			6330403L08Rik	0.185009			1.59e-06			Creg2	4.99542	3.93473					Flvcr1	1.35154	3.66316
		A430105J06Rik	-0.75227			2.53e-05			6330408M09Rik	0.124402			1.59e-06			Nav3	3.81257	3.92901					Reep5	1.08288	3.65893
		A430110C17Rik	0.225734			2.53e-05			6330410L21Rik	1.12371			1.59e-06			Zfp13	2.17589	3.92832					Fosb	2.15462	3.65473
		A430110L20Rik	-0.04393			2.53e-05			6330415G19Rik	0.079135			1.59e-06			Ly9	1.79091	3.92801					Ptprm	1.77813	3.65473
		A4galt	0.716333			2.53e-05			6330418K02Rik	0.206518			1.59e-06			Dhrs9	2.64181	3.91956					Ankrd39	1.2699	3.65426
		A4gnt	0.976726			2.53e-05			6330537M06Rik	0.149307			1.59e-06			Sdcbp2	3.64031	3.91803					Smarcd3	2.06975	3.65394
		A530001N23Rik	-0.65146			2.53e-05			6330549D23Rik	-0.78131			1.59e-06			Rasip1	1.59982	3.90646					Gm10719	2.51102	3.64775
		A530010L16Rik	0.114183			2.53e-05			6330562C20Rik	0.626205			1.59e-06			Fgfr2	1.10206	3.89106					Slc30a4	1.2791	3.64664
		A530013C23Rik	0.797299			2.53e-05			6430511E19Rik	-0.17417			1.59e-06			Spred2	1.0132	3.88967					Lhfp	1.15514	3.64543
		A530016L24Rik	-0.15421			2.53e-05			6430548M08Rik	-0.09204			1.59e-06			Tcf4	1.2394	3.88477					Gm34636	6.97349	3.63219
		A530017D24Rik	0.635929			2.53e-05			6430550D23Rik	0.421253			1.59e-06			Ugp2	1.0837	3.88276					Gm47026	3.17632	3.62952
		A530020G20Rik	-0.37007			2.53e-05			6430562O15Rik	-0.7224			1.59e-06			Septin8	1.48739	3.87859					E030026E10Rik	1.96969	3.629
		A530030E21Rik	2.16179			2.53e-05			6430571L13Rik	0.167965			1.59e-06			Misp	2.76282	3.87783					Ethe1	1.12974	3.629
		A530032D15Rik	1.05912			2.53e-05			6430573P05Rik	0.484837			1.59e-06			Sncaip	3.05619	3.87783					Dlx4os	6.49945	3.62431
		A530040E14Rik	0.762269			2.53e-05			6430590A07Rik	-0.64438			1.59e-06			Gss	1.06451	3.86311					Fosl2	1.72557	3.62389
		A530041M06Rik	-0.12727			2.53e-05			6430710C18Rik	0.34621			1.59e-06			Pdp1	1.70985	3.85971					Abcc5	1.51517	3.62067
		A530058O07Rik	0.096507			2.53e-05			6430710M23Rik	0.472117			1.59e-06			Batf2	1.97773	3.84619					Tor4a	1.07977	3.61984
		A530064D06Rik	-0.11549			2.53e-05			6530402F18Rik	-0.17024			1.59e-06			Ak7	4.08871	3.84095					Pbk	3.51591	3.61793
		A530064N14Rik	-0.24514			2.53e-05			6530413G14Rik	0.184259			1.59e-06			Osbp2	1.57718	3.83981					Chaf1a	1.91745	3.61578
		A530065N20Rik	-1.71775			2.53e-05			6720427I07Rik	-0.12929			1.59e-06			Phlda2	3.91676	3.8373					Gm9899	5.23279	3.61399
		A530072M11Rik	-0.67572			2.53e-05			6720464F23Rik	-0.05468			1.59e-06			Gm15931	3.91327	3.83458					Gm50321	2.13999	3.61302
		A530076I17Rik	2.83044			2.53e-05			6720475M21Rik	0.585421			1.59e-06			Evi2b	1.45175	3.83387					Cdkn3	3.98259	3.60232
		A530083I20Rik	-0.07793			2.53e-05			6720482G16Rik	0.581962			1.59e-06			Nrg4	2.0343	3.83204					Cand2	2.41161	3.59902
		A530083M17Rik	-1.02708			2.53e-05			6720489N17Rik	0.38253			1.59e-06			Pde4b	1.3885	3.82838					Igsf3	2.05554	3.59798
		A530084C06Rik	-0.50579			2.53e-05			6820402A03Rik	0.445521			1.59e-06			E030026E10Rik	2.04561	3.82391					Btnl9	1.71101	3.59573
		A530088E08Rik	0.060057			2.53e-05			6820408C15Rik	1.90341			1.59e-06			Zfp52	1.95051	3.82369					Lmcd1	2.92811	3.58972
		A630001G21Rik	1.08326			2.53e-05			6820431F20Rik	0.026419			1.59e-06			Speg	1.87047	3.82281					Nrip2	3.10825	3.58697
		A630010A05Rik	-0.03712			2.53e-05			7120432I05Rik	0.217199			1.59e-06			Ccn4	1.87712	3.81891					Nck2	1.35248	3.58691
		A630019I02Rik	3.21305			2.53e-05			8030423F21Rik	-0.39818			1.59e-06			S100a10	1.2593	3.81351					Lynx1	1.83563	3.58505
		A630023P12Rik	0.227037			2.53e-05			8030453O22Rik	2.6795			1.59e-06			Fbxo44	2.22009	3.80527					Kcnn4	2.08018	3.57829
		A630031M04Rik	0.026772			2.53e-05			8030456M14Rik	-0.63494			1.59e-06			Gys1	1.86277	3.80512					Gm38197	3.82918	3.57184
		A630035G10Rik	0.087286			2.53e-05			8030462N17Rik	-0.08587			1.59e-06			Rhbdd1	1.19405	3.80512					Serpinb9c	6.45464	3.57156
		A630052C17Rik	-0.06784			2.53e-05			8030487O14Rik	-0.8033			1.59e-06			Ptafr	1.44171	3.79903					Mgat4a	1.55577	3.57106
		A630072L19Rik	1.7223			2.53e-05			8430406P12Rik	-0.02259			1.59e-06			Pdgfrb	1.5935	3.78753					Mmp11	2.39667	3.57008
		A630072M18Rik	-0.03572			2.53e-05			8430419K02Rik	0.372152			1.59e-06			Iqgap1	1.41074	3.78276					Egr2	2.64791	3.56291
		A630081D01Rik	1.06706			2.53e-05			8430422M14Rik	-0.46692			1.59e-06			Nudt18	1.0337	3.78214					Corin	3.25392	3.55968
		A630089N07Rik	0.02508			2.53e-05			8430426J06Rik	3.07356			1.59e-06			Socs1	2.20823	3.78214					Asl	1.10822	3.55532
		A730011C13Rik	-0.3776			2.53e-05			8430429K09Rik	0.297801			1.59e-06			Muc4	5.19195	3.77355					Tjp2	1.04997	3.55246
		A730017L22Rik	0.072176			2.53e-05			8430432A02Rik	-0.77046			1.59e-06			Hey1	2.14518	3.76046					Pf4	2.32954	3.53922
		A730020E08Rik	-0.25892			2.53e-05			9030025P20Rik	-0.21547			1.59e-06			Ctss	1.76626	3.7574					Gas2	1.12406	3.53378
		A730020M07Rik	0.368474			2.53e-05			9030404E10Rik	-1.14258			1.59e-06			Cldn5	1.52387	3.75655					Gfpt2	2.30354	3.53029
		A730036I17Rik	-0.32959			2.53e-05			9030407P20Rik	-0.60309			1.59e-06			Il10rb	1.169	3.75644					Dpep2	2.86163	3.52996
		A730046J19Rik	-0.53915			2.53e-05			9030607J07Rik	0.887219			1.59e-06			Dnhd1	1.38176	3.75594					Kcnc2	6.05177	3.52321
		A730061H03Rik	0.701917			2.53e-05			9030622O22Rik	-0.20388			1.59e-06			Myo1f	1.41089	3.75294					Tlr5	1.16208	3.50071
		A730063M14Rik	0.436669			2.53e-05			9030624G23Rik	-0.05815			1.59e-06			Mcm2	2.17217	3.74938					H2-DMa	1.00353	3.49826
		A730071L15Rik	1.61879			2.53e-05			9030625G05Rik	-0.25176			1.59e-06			Tlr3	1.07455	3.74433					Hspa12a	1.77391	3.49035
		A730081D07Rik	0.21632			2.53e-05			9130002K18Rik	-0.19337			1.59e-06			Chst12	1.80735	3.74122					Filip1	2.27857	3.49012
		A730082K24Rik	-0.18853			2.53e-05			9130008F23Rik	-0.46953			1.59e-06			Cdca3	2.98022	3.7406					Ckap2l	3.3045	3.48589
		A730089K16Rik	0.790927			2.53e-05			9130015A21Rik	2.12306			1.59e-06			Mgp	2.50682	3.7406					D1Ertd622e	1.09655	3.48135
		A730090N16Rik	0.598914			2.53e-05			9130016M20Rik	-0.15621			1.59e-06			Trps1	1.43403	3.73509					Pak1	2.15704	3.47537
		A730091E23Rik	0.393304			2.53e-05			9130017K11Rik	-1.19693			1.59e-06			AC147806.2	1.07411	3.72928					Cxcl16	1.10759	3.47297
		A830008E24Rik	-0.70532			2.53e-05			9130019O22Rik	-0.06169			1.59e-06			Galnt15	1.7582	3.72405					Knstrn	2.77449	3.47133
		A830018L16Rik	1.29213			2.53e-05			9130023H24Rik	-0.28745			1.59e-06			Hk1	1.78286	3.72311					Stmn1	1.84166	3.46446
		A830019P07Rik	-0.86974			2.53e-05			9130024F11Rik	1.23927			1.59e-06			Tgif1	1.2093	3.7199					Pgk1	1.16965	3.46428
		A830035O19Rik	0.06447			2.53e-05			9130204K15Rik	0.215939			1.59e-06			Dgkh	1.48812	3.71976					Gm48362	3.07571	3.46308
		A830052D11Rik	-0.68157			2.53e-05			9130213A22Rik	0.134228			1.59e-06			Gyg	1.35437	3.71479					Clec5a	2.64523	3.4615
		A830073O21Rik	-0.6186			2.53e-05			9130221F21Rik	-0.96884			1.59e-06			Ubqln2	1.00437	3.71017					Tgfb1	1.14156	3.45741
		A830082K12Rik	0.120767			2.53e-05			9130221H12Rik	0.69843			1.59e-06			Gm10719	2.57673	3.70683					Pdgfrb	1.48016	3.4567
		A830082N09Rik	0.265768			2.53e-05			9130230L23Rik	0.995403			1.59e-06			Npb	3.34815	3.70358					Cdc42ep3	2.13987	3.45558
		A930001A20Rik	-2.44213			2.53e-05			9130230N09Rik	0.899205			1.59e-06			Eno1	1.30289	3.69747					Ccdc80	1.49078	3.45551
		A930001C03Rik	-0.0373			2.53e-05			9130401M01Rik	-0.11869			1.59e-06			Lilrb4a	1.40691	3.69641					Itga5	1.13989	3.45551
		A930002C04Rik	0.081075			2.53e-05			9130409I23Rik	0.178761			1.59e-06			Prkab2	1.52571	3.69379					Trim59	3.00408	3.45551
		A930002H02Rik	2.27542			2.53e-05			9130604C24Rik	0.040817			1.59e-06			Trim59	3.30808	3.69218					Kank3	1.89062	3.45401
		A930002H24Rik	-1.6335			2.53e-05			9230104M06Rik	0.744318			1.59e-06			Ifi47	1.03504	3.69102					Pcdhgc5	1.81116	3.45194
		A930004D18Rik	-0.0757			2.53e-05			9230105E05Rik	-1.3013			1.59e-06			Sorl1	1.04138	3.69102					Plekho2	1.11513	3.44904
		A930004J17Rik	-0.04725			2.53e-05			9230111E07Rik	0.148649			1.59e-06			Dbndd2	1.42425	3.68366					Actg2	3.93891	3.4466
		A930005H10Rik	0.209584			2.53e-05			9230112E08Rik	0.096775			1.59e-06			Gpr4	2.10816	3.67999					Gpc6	1.58524	3.44539
		A930006K02Rik	0.666499			2.53e-05			9230114K14Rik	0.002847			1.59e-06			Dusp18	3.78045	3.66533					Smarcd1	1.16835	3.44242
		A930007A09Rik	-0.02717			2.53e-05			9230116L04Rik	1.27417			1.59e-06			Poc1a	1.76229	3.66322					Gm15767	6.21709	3.43356
		A930007I19Rik	0.257617			2.53e-05			9230116N13Rik	0.339583			1.59e-06			Cox6a2	5.94861	3.66181					Krt5	6.20322	3.43314
		A930012L18Rik	0.703484			2.53e-05			9330020H09Rik	-0.4408			1.59e-06			Clec4e	3.63934	3.65873					D930028M14Rik	6.27775	3.43247
		A930012O16Rik	0.397391			2.53e-05			9330102E08Rik	0.381643			1.59e-06			Mast4	1.37807	3.64367					Plxna1	1.17857	3.43164
		A930015D03Rik	-0.93831			2.53e-05			9330104G04Rik	-0.54185			1.59e-06			Kcnq1	2.37923	3.63734					P2ry6	1.42259	3.42539
		A930015P04Rik	2.18987			2.53e-05			9330111N05Rik	1.08828			1.59e-06			A330074K22Rik	5.17681	3.63442					Acss1	2.36539	3.42092
		A930016O22Rik	0.5255			2.53e-05			9330121J05Rik	-0.18047			1.59e-06			Dnajc10	1.46823	3.62839					Tubb3	4.22461	3.41734
		A930017M01Rik	-0.4514			2.53e-05			9330121K16Rik	-0.5393			1.59e-06			Sirpa	1.44739	3.62557					Gm4755	2.4723	3.40975
		A930018P22Rik	-2.91175			2.53e-05			9330136K24Rik	-0.83714			1.59e-06			Sptlc2	1.14592	3.61586					4933407L21Rik	6.26065	3.40737
		A930024E05Rik	0.152066			2.53e-05			9330151L19Rik	0.176078			1.59e-06			Celf4	2.22181	3.61535					Sall2	1.00942	3.40176
		A930027P06Rik	0.585795			2.53e-05			9330158H04Rik	-2.09669			1.59e-06			Aqp7	1.79301	3.61444					Ccser1	2.78655	3.38722
		A930028N01Rik	-1.4686			2.53e-05			9330159F19Rik	-0.79869			1.59e-06			Dip2a	1.51659	3.61147					Adgrd1	2.55429	3.38536
		A930028O11Rik	0.557824			2.53e-05			9330159M07Rik	0.381044			1.59e-06			Gvin1	1.54733	3.61076					Itpr3	1.33987	3.38452
		A930029G22Rik	-1.28349			2.53e-05			9330159N22Rik	-0.96757			1.59e-06			Tmprss4	3.48751	3.60675					Pif1	4.16842	3.38441
		A930030B08Rik	-1.00633			2.53e-05			9330160F10Rik	0.064397			1.59e-06			Ccl5	2.07077	3.60296					Marchf9	2.26387	3.38267
		A930033H14Rik	0.1483			2.53e-05			9330161L09Rik	-0.13435			1.59e-06			Cx3cr1	2.04426	3.59604					Ctss	1.18261	3.37903
		A930033M14Rik	0.520344			2.53e-05			9330162012Rik	0.128338			1.59e-06			Ckap2l	3.30087	3.59481					S1pr3	1.62061	3.37306
		A930035D04Rik	-0.12571			2.53e-05			9330162G02Rik	-0.61805			1.59e-06			Ggta1	1.74931	3.59406					Nucb2	1.66644	3.37073
		A930036K24Rik	0.363468			2.53e-05			9330175E14Rik	0.550994			1.59e-06			Havcr2	1.92432	3.58814					Itprip	1.34461	3.36669
		A930037H05Rik	-0.53826			2.53e-05			9330182L06Rik	-0.24037			1.59e-06			Rgs1	2.58666	3.58472					Trim35	1.85898	3.36196
		A930038B10Rik	-0.41358			2.53e-05			9330185C12Rik	2.04164			1.59e-06			Lrrc58	1.6148	3.58194					Gys1	1.7616	3.35506
		A930040O22Rik	0.477703			2.53e-05			9430002A10Rik	-0.90225			1.59e-06			Iqca	4.15068	3.58034					Nova2	1.90736	3.3528
		AA386476	-0.46459			2.53e-05			9430015G10Rik	0.253242			1.59e-06			Slc20a1	1.46689	3.57951					Kif22	2.71938	3.34917
		AA388235	1.41704			2.53e-05			9430025C20Rik	-0.21786			1.59e-06			Gm38197	4.34866	3.57594					Ptgr1	1.79965	3.34821
		AA413626	-0.01176			2.53e-05			9430031K09Rik	-0.00579			1.59e-06			Plekho2	1.32726	3.57282					Rrm1	1.26377	3.34235
		AA414768	1.61795			2.53e-05			9430034N14Rik	-0.07317			1.59e-06			Gm21847	6.49868	3.57135					Ncaph	2.91032	3.34093
		AA465934	-0.28021			2.53e-05			9430037G07Rik	0.219985			1.59e-06			Zbtb38	1.2115	3.57062					Disp1	1.34064	3.33843
		AA474408	-0.52588			2.53e-05			9430038I01Rik	0.265998			1.59e-06			Bcl2a1d	4.21655	3.56901					Slc35f2	3.33477	3.33598
		AA645442	-1.05574			2.53e-05			9430053O09Rik	-0.62605			1.59e-06			Sox13	1.0541	3.56349					Ctsk	2.28125	3.33362
		AA792892	3.86763			2.53e-05			9430060I03Rik	-0.68276			1.59e-06			Casz1	1.6132	3.56144					Clrn3	7.28595	3.33073
		AA914427	-1.32757			2.53e-05			9430062P05Rik	-0.6517			1.59e-06			Mab21l3	3.00223	3.55907					Fam43a	1.28177	3.32964
		Aaas	0.188148			2.53e-05			9430064I24Rik	-1.62477			1.59e-06			Gm50462	2.16282	3.55845					Spats2l	1.24591	3.32752
		Aacs	-0.20579			2.53e-05			9430065F17Rik	0.179271			1.59e-06			Tab1	1.39846	3.55791					Zbtb21	1.04025	3.32153
		Aadac	0.119756			2.53e-05			9430068D22Rik	-0.06724			1.59e-06			Cmtm7	1.43313	3.55636					Gm25890	1.1542	3.31893
		Aadat	0.073778			2.53e-05			9430081H08Rik	-1.02777			1.59e-06			Arhgap25	1.55422	3.55596					Glipr2	2.22126	3.31304
		Aagab	-0.35507			2.53e-05			9430083B18Rik	0.641006			1.59e-06			Ct55	6.37683	3.55391					Cacna2d4	2.10342	3.3049
		Aak1	0.034747			2.53e-05			9430085M18Rik	-0.26485			1.59e-06			Qsox2	1.43643	3.55391					Ssc5d	2.25672	3.30208
		Aamdc	-0.10686			2.53e-05			9430087J23Rik	0.387241			1.59e-06			Mmrn2	1.43064	3.54939					Rras2	1.17606	3.29345
		Aamp	-0.25928			2.53e-05			9430091E24Rik	-0.09245			1.59e-06			Aspn	5.04063	3.54527					Fbxl16	2.75405	3.29137
		Aar2	-0.38841			2.53e-05			9430092D12Rik	0.202917			1.59e-06			C9orf72	1.32621	3.5446					Kif2c	3.06011	3.29076
		Aard	0.506328			2.53e-05			9430093N23Rik	2.701			1.59e-06			Gm42941	1.53426	3.54324					Tinag	4.5249	3.29076
		Aars	-0.0907			2.53e-05			9530003O04Rik	-0.66811			1.59e-06			P2ry14	1.99101	3.54181					Gyg	1.02614	3.28417
		Aars2	-0.20926			2.53e-05			9530013L04Rik	1.14544			1.59e-06			Mlkl	1.87179	3.53948					Gm49708	1.73502	3.28199
		Aarsd1	-0.31974			2.53e-05			9530018F02Rik	0.387633			1.59e-06			Rapgef3	1.35803	3.5373					Gm19705	3.06653	3.27817
		Aasdh	-0.13898			2.53e-05			9530020I12Rik	-0.43754			1.59e-06			Limk2	1.18063	3.53409					Trappc6a	1.08684	3.26513
		Aasdhppt	-0.447			2.53e-05			9530022L04Rik	0.153751			1.59e-06			Synpo	1.8654	3.52848					Aoc2	1.40295	3.26109
		Aass	0.130678			2.53e-05			9530026P05Rik	-0.083			1.59e-06			Slfn9	1.64282	3.52773					Tulp3	1.18848	3.25787
		Aatf	0.098395			2.53e-05			9530034E10Rik	2.87518			1.59e-06			Pik3r5	1.92065	3.51513					Sox7	1.3786	3.25786
		Aatk	-0.25749			2.53e-05			9530036O11Rik	0.569131			1.59e-06			Gm10721	2.41285	3.51342					Ccnb1	3.30061	3.25109
		AB041806	-1.83304			2.53e-05			9530046B11Rik	0.278124			1.59e-06			Ephb1	5.1609	3.51165					Cd4	2.33913	3.24817
		AB124611	1.06123			2.53e-05			9530050K03Rik	2.44927			1.59e-06			Ednrb	1.6701	3.51119					Rhbdd1	1.04156	3.24633
		Abat	0.19336			2.53e-05			9530051G07Rik	0.359716			1.59e-06			Ethe1	1.15323	3.51094					Prkab2	1.64046	3.24532
		Abca1	-0.18779			2.53e-05			9530052C20Rik	1.26659			1.59e-06			Osmr	1.4567	3.50773					Clec4d	2.93022	3.24283
		Abca12	-0.23006			2.53e-05			9530052E02Rik	0.845058			1.59e-06			Kif26a	1.65946	3.49166					Ednrb	1.64677	3.24261
		Abca13	-2.0109			2.53e-05			9530053A07Rik	-1.06284			1.59e-06			Chaf1a	1.80628	3.48114					Nsun7	2.37155	3.23461
		Abca14	-1.12146			2.53e-05			9530056E24Rik	-0.21442			1.59e-06			Isg15	2.13672	3.48114					Col5a2	1.93038	3.23027
		Abca17	0.383433			2.53e-05			9530056K15Rik	0.188994			1.59e-06			Msi2	1.2121	3.47862					Ripor1	1.11014	3.22541
		Abca2	-0.07749			2.53e-05			9530062K07Rik	1.69056			1.59e-06			H2-DMa	1.25442	3.47273					Gm13387	1.66828	3.21835
		Abca3	0.097773			2.53e-05			9530068E07Rik	-0.06067			1.59e-06			Asb2	1.64218	3.46791					Rasip1	1.40451	3.21822
		Abca4	-0.29657			2.53e-05			9530077C05Rik	0.287363			1.59e-06			Arrb1	1.06082	3.46416					Ubxn10	3.08769	3.218
		Abca5	-0.18046			2.53e-05			9530078K11Rik	-0.25466			1.59e-06			B3gnt3	1.91431	3.46156					Scd3	3.53336	3.21766
		Abca6	0.118141			2.53e-05			9530080O11Rik	0.836523			1.59e-06			Timm17a	1.07956	3.46156					Aass	1.09314	3.21672
		Abca7	-0.17744			2.53e-05			9530082P21Rik	0.562362			1.59e-06			Tie1	1.3472	3.45682					Sstr5	6.72046	3.21013
		Abca8a	-0.30276			2.53e-05			9530085L11Rik	-0.21947			1.59e-06			P2ry6	1.68163	3.45592					Gpr4	1.86287	3.20949
		Abca8b	-0.00453			2.53e-05			9530086O07Rik	-0.61557			1.59e-06			Pgap2	1.13274	3.45459					Ces1a	4.32129	3.20607
		Abca9	0.262466			2.53e-05			9530097N15Rik	-0.60513			1.59e-06			Prdm16	2.31482	3.45102					Gm31410	6.3057	3.20602
		Abcb10	-0.33328			2.53e-05			9630001P10Rik	0.131413			1.59e-06			Gm47939	2.70185	3.44535					Kcnmb1	4.56898	3.20562
		Abcb11	0.078546			2.53e-05			9630010A21Rik	-0.31347			1.59e-06			1110038B12Rik	1.31771	3.44478					Top2a	2.40503	3.19936
		Abcb1a	0.032034			2.53e-05			9630013D21Rik	0.298898			1.59e-06			Cenpe	3.23742	3.44015					Mical1	1.26439	3.19557
		Abcb1b	0.370809			2.53e-05			9630014M24Rik	1.02095			1.59e-06			Rbl1	1.78198	3.43724					Sccpdh	1.4443	3.19001
		Abcb4	0.097343			2.53e-05			9630050E16Rik	0.051819			1.59e-06			Aim2	1.77549	3.43357					Gm30146	5.63633	3.18918
		Abcb6	-0.23845			2.53e-05			9830004L10Rik	0.785121			1.59e-06			Pacs1	1.29098	3.43357					Rnf138rt1	4.36525	3.1823
		Abcb7	0.00791			2.53e-05			9830107B12Rik	0.413962			1.59e-06			Rtl8b	1.2145	3.43357					Slc12a2	1.41758	3.17751
		Abcb8	0.000762			2.53e-05			9830132P13Rik	-0.43777			1.59e-06			Scarb1	1.0162	3.42644					Lipo1	6.29207	3.17366
		Abcb9	-0.30232			2.53e-05			9830166K06Rik	2.35711			1.59e-06			Siah3	8.83804	3.42081					Kif1a	2.87599	3.17316
		Abcc1	-0.22742			2.53e-05			9930004E17Rik	-2.11245			1.59e-06			Blcap	1.1042	3.41991					Gpr137b	1.94076	3.17271
		Abcc10	-0.18794			2.53e-05			9930012K11Rik	-0.99266			1.59e-06			Fam53b	1.12632	3.41575					Gm43172	4.26396	3.17229
		Abcc12	-0.40822			2.53e-05			9930014A18Rik	-0.26625			1.59e-06			Abca4	3.27189	3.41377					Crem	1.21954	3.16842
		Abcc2	0.083306			2.53e-05			9930017N22Rik	0.19753			1.59e-06			Chpf	1.52489	3.40839					Rab8b	1.01421	3.1684
		Abcc3	-0.4081			2.53e-05			9930021J03Rik	0.007592			1.59e-06			Pck2	1.14998	3.40839					Gm38362	6.16373	3.16804
		Abcc4	-0.32164			2.53e-05			9930022D16Rik	-1.00081			1.59e-06			S100g	5.68123	3.40598					Rad18	1.61633	3.16804
		Abcc5	0.436119			2.53e-05			9930024M15Rik	-0.00916			1.59e-06			St8sia3	3.37958	3.40485					B4galnt2	7.16876	3.16608
		Abcc6	-0.20722			2.53e-05			9930038B18Rik	0.913103			1.59e-06			Gm43509	2.05654	3.40368					Cd151	1.02045	3.16109
		Abcc9	0.240928			2.53e-05			9930104L06Rik	-0.32425			1.59e-06			Ncor2	1.09591	3.40265					Gpr137b-ps	1.68774	3.15719
		Abcd1	0.049004			2.53e-05			9930111J21Rik2	0.475803			1.59e-06			Gpr176	4.61624	3.39199					Egfl7	1.14534	3.15396
		Abcd2	0.248424			2.53e-05			9930120I10Rik	-0.59618			1.59e-06			Trim66	3.8639	3.39019					Piga	1.44279	3.15097
		Abcd3	0.043649			2.53e-05			A030001D20Rik	0.370207			1.59e-06			Rbpms	1.37012	3.38102					Fbxl19	1.01415	3.14588
		Abcd4	-0.03168			2.53e-05			A030005L19Rik	-1.6949			1.59e-06			Rab7b	2.08256	3.37884					Abcg1	1.20446	3.14522
		Abce1	0.102049			2.53e-05			A130006I12Rik	-0.66606			1.59e-06			Ptgr1	1.99704	3.37875					Spon1	2.27197	3.1418
		Abcf1	-0.16181			2.53e-05			A130010J15Rik	0.111504			1.59e-06			Meltf	5.79924	3.36798					Map3k7cl	6.28957	3.13242
		Abcf2	-0.13794			2.53e-05			A130012E19Rik	0.144546			1.59e-06			Nos3	1.40557	3.36798					Mthfd2	1.90525	3.12317
		Abcf3	-0.23203			2.53e-05			A130014A01Rik	0.117446			1.59e-06			Mmp2	1.6922	3.36629					Speer4cos	6.52748	3.11613
		Abcg1	0.173617			2.53e-05			A130048G24Rik	-0.02407			1.59e-06			Apol7c	3.04952	3.3633					Stxbp5l	2.28808	3.10837
		Abcg2	-0.21871			2.53e-05			A130050O07Rik	-0.88714			1.59e-06			Slc19a3	4.28734	3.3632					Dusp10	1.46899	3.10028
		Abcg3	0.593928			2.53e-05			A130051J06Rik	-1.93253			1.59e-06			Acp7	11.2991	3.36269					Ulbp1	1.88975	3.09729
		Abcg4	-0.03176			2.53e-05			A130071D04Rik	0.395024			1.59e-06			Coq8b	1.12339	3.36202					Tnfrsf8	3.52382	3.09646
		Abcg5	0.581745			2.53e-05			A130077B15Rik	0.021934			1.59e-06			Micall2	1.36763	3.35752					1110038B12Rik	1.24495	3.09375
		Abcg8	0.482079			2.53e-05			A1bg	-0.65836			1.59e-06			C430042M11Rik	2.8759	3.35503					Ckap2	3.11342	3.09137
		Abhd1	0.108688			2.53e-05			A1cf	-0.14182			1.59e-06			Arhgap27os2	3.88987	3.35469					Poc1a	1.78233	3.08852
		Abhd10	0.133062			2.53e-05			A230001M10Rik	-2.28057			1.59e-06			Exo1	3.20478	3.35252					Atp13a4	6.66276	3.08739
		Abhd11	0.04182			2.53e-05			A230004M16Rik	-0.45485			1.59e-06			Zc3hav1l	1.86572	3.35212					Gjc1	2.35938	3.08626
		Abhd11os	-0.77728			2.53e-05			A230005M16Rik	0.808452			1.59e-06			Arhgap11a	2.45259	3.35143					Nqo1	1.65469	3.08519
		Abhd12	0.189906			2.53e-05			A230028O05Rik	0.499751			1.59e-06			Sulf1	2.21908	3.34927					Rcor2	3.69052	3.08012
		Abhd12b	0.956948			2.53e-05			A230056P14Rik	-0.38411			1.59e-06			Ugt1a9	1.62379	3.34554					Mcub	3.49789	3.07988
		Abhd13	-0.04235			2.53e-05			A230057D06Rik	0.027458			1.59e-06			Arl2bp	1.246	3.342					Sfn	1.93205	3.07588
		Abhd14a	-0.11478			2.53e-05			A230059L01Rik	-0.1739			1.59e-06			Mta3	1.07991	3.34073					F2rl3	4.8478	3.07295
		Abhd14b	-0.1059			2.53e-05			A230060F14Rik	0.621899			1.59e-06			Pdlim1	1.06707	3.33833					Gm9989	2.75308	3.07003
		Abhd15	-0.44343			2.53e-05			A230072C01Rik	0.073833			1.59e-06			H1f2	1.83644	3.33491					Tmem43	1.01557	3.06784
		Abhd16a	-0.02125			2.53e-05			A230072E10Rik	0.054629			1.59e-06			Ifi206	1.77035	3.33491					Maff	1.95697	3.06149
		Abhd17a	-0.27793			2.53e-05			A230077H06Rik	0.140271			1.59e-06			Bag2	1.51653	3.33376					Il17rb	2.10803	3.05441
		Abhd17b	0.162994			2.53e-05			A230081H15Rik	0.576108			1.59e-06			Filip1l	1.37328	3.33283					Nenf	1.01771	3.05432
		Abhd17c	-0.10357			2.53e-05			A230083G16Rik	1.03767			1.59e-06			Cbr1	1.57979	3.33279					Ephb1	2.94718	3.05262
		Abhd18	-0.07253			2.53e-05			A230083N12Rik	-1.10625			1.59e-06			Adam12	2.22045	3.33067					Eif4ebp1	1.19108	3.0522
		Abhd2	0.292502			2.53e-05			A230085B16Rik	0.130232			1.59e-06			9130017K11Rik	3.1087	3.33053					Prkch	1.17735	3.04981
		Abhd3	-0.0908			2.53e-05			A230087F16Rik	-0.73028			1.59e-06			Gm48958	1.49187	3.32762					Gm39465	2.16861	3.04829
		Abhd4	0.012582			2.53e-05			A230103J11Rik	-0.45308			1.59e-06			Gm47341	3.67084	3.32654					Tnfrsf25	2.55929	3.04645
		Abhd5	-0.12576			2.53e-05			A230103L15Rik	-0.25345			1.59e-06			Piga	1.30882	3.32638					Elf3	4.69379	3.04504
		Abhd6	0.084921			2.53e-05			A230107N01Rik	-0.45457			1.59e-06			Tprn	1.48605	3.32302					Tspan2	1.43485	3.03877
		Abhd8	-0.41624			2.53e-05			A330009N23Rik	-0.20513			1.59e-06			Gjb3	6.67299	3.31779					Zfp599	2.72186	3.03357
		Abi1	0.044436			2.53e-05			A330015K06Rik	-1.20255			1.59e-06			Tril	2.18223	3.31779					Gm49083	3.02925	3.02974
		Abi2	0.576583			2.53e-05			A330023F24Rik	-0.34425			1.59e-06			Zfp827	1.78831	3.31778					Gm11695	2.63633	3.02924
		Abi3	0.069751			2.53e-05			A330032B11Rik	-0.24037			1.59e-06			Wfdc16	4.74044	3.31439					Slc4a9	5.31496	3.02889
		Abi3bp	0.51557			2.53e-05			A330035P11Rik	0.391092			1.59e-06			Sox17	2.07723	3.31073					Kif18b	4.20845	3.02514
		Abitram	0.08873			2.53e-05			A330040F15Rik	-0.06316			1.59e-06			Cd151	1.10895	3.30932					Olfr56	1.71478	3.01867
		Abl1	-0.12731			2.53e-05			A330041J22Rik	1.92407			1.59e-06			Crlf1	5.67378	3.30714					Gm50356	6.10914	3.01686
		Abl2	0.010788			2.53e-05			A330044P14Rik	0.042302			1.59e-06			Foxm1	2.8863	3.30247					Pcdh10	4.74882	3.01558
		Ablim1	-0.07804			2.53e-05			A330049N07Rik	-0.02048			1.59e-06			Cd44	1.29485	3.30236					Fnbp1l	1.20959	3.01496
		Ablim2	-0.09205			2.53e-05			A330074K22Rik	-0.97233			1.59e-06			Rap1gap	1.66545	3.29523					Casz1	1.50198	3.01362
		Ablim3	0.023758			2.53e-05			A330076C08Rik	-0.33379			1.59e-06			Rbm43	1.19829	3.29033					Adprh	1.02466	3.01166
		Abr	0.178646			2.53e-05			A330084C13Rik	2.4658			1.59e-06			Nlrp1b	1.51326	3.28389					Dnajc10	1.31241	3.00793
		Abra	-3.64331			2.53e-05			A3galt2	-0.32735			1.59e-06			Fabp5	1.6121	3.28314					Aurka	3.04146	3.00503
		Abracl	0.080995			2.53e-05			A430005L14Rik	-0.0157			1.59e-06			Otulinl	1.56556	3.28314					Rftn1	1.32658	3.00175
		Abraxas1	0.040259			2.53e-05			A430010J10Rik	-1.36227			1.59e-06			Cebpd	1.22283	3.28253					Cth	1.62515	2.98829
		Abraxas2	0.120278			2.53e-05			A430018G15Rik	0.146878			1.59e-06			Apol10b	2.72581	3.27942					Phlda2	3.23286	2.98822
		Abt1	-0.16928			2.53e-05			A430019L02Rik	-0.393			1.59e-06			Pacc1	1.38347	3.27938					Ccl12	4.7468	2.98113
		Abtb1	0.036379			2.53e-05			A430027C01Rik	-0.05976			1.59e-06			Ptgs2	4.75225	3.27733					Slc45a1	6.13295	2.97917
		Abtb2	-0.60327			2.53e-05			A430033K04Rik	-0.23255			1.59e-06			Ms4a6c	1.54107	3.27729					Mturn	1.34617	2.97502
		AC020971.1	0.430357			2.53e-05			A430035B10Rik	-0.02405			1.59e-06			Gm44911	6.64345	3.27543					Tspan6	2.92145	2.97418
		AC087801.1	1.07369			2.53e-05			A430057M04Rik	0.64546			1.59e-06			Disp1	1.56008	3.27509					Rnf144a	2.09841	2.97386
		AC087801.2	0.756579			2.53e-05			A430073D23Rik	0.226163			1.59e-06			Ifi213	1.58349	3.27309					Sgk1	1.20837	2.97209
		AC087801.3	1.11177			2.53e-05			A430078I02Rik	0.954539			1.59e-06			Mirt2	1.95819	3.27307					Zfp428	2.43076	2.97209
		AC103362.1	-0.2181			2.53e-05			A430088P11Rik	-0.16001			1.59e-06			Slc25a4	2.19912	3.26846					Zfp521	2.31919	2.97069
		AC106834.1	1.58255			2.53e-05			A430093F15Rik	0.741284			1.59e-06			Acss1	2.18398	3.26815					Gm42981	2.17066	2.97063
		AC107792.1	0.157734			2.53e-05			A430103D13Rik	-0.28641			1.59e-06			Plxna1	1.20692	3.26794					Ccn2	1.95438	2.97039
		AC109619.1	-2.34614			2.53e-05			A430105J06Rik	0.151946			1.59e-06			Tmprss15	5.82403	3.26794					Cd244a	1.2888	2.96802
		AC113595.1	0.930094			2.53e-05			A430108G06Rik	0.186347			1.59e-06			4930546K05Rik	6.52783	3.25867					Gldc	1.63576	2.96647
		AC115752.1	-0.16128			2.53e-05			A430110C17Rik	0.07724			1.59e-06			Brca1	2.08843	3.25803					Pcdhb18	2.34741	2.96115
		AC118710.1	-0.41466			2.53e-05			A430110L20Rik	0.289232			1.59e-06			Grb10	1.79417	3.25735					Car2	2.10958	2.96114
		AC121143.1	0.585605			2.53e-05			A4galt	0.73494			1.59e-06			Elfn2	8.48924	3.25504					Pstpip1	1.47042	2.96114
		AC122843.1	2.32956			2.53e-05			A4gnt	1.92006			1.59e-06			Spred3	1.97829	3.25202					Pdgfa	1.88499	2.95978
		AC123687.1	0.185307			2.53e-05			A530001N23Rik	-0.01274			1.59e-06			Cd83	1.98386	3.24649					Pcdhga9	1.46986	2.95628
		AC123856.1	0.092878			2.53e-05			A530010L16Rik	-0.50075			1.59e-06			Gm34636	6.58157	3.24593					Mdm1	2.43246	2.95123
		AC124502.1	-0.27858			2.53e-05			A530013C23Rik	0.224389			1.59e-06			Dlx4os	6.11174	3.24548					Abca4	2.39172	2.95098
		AC127285.1	0.054451			2.53e-05			A530016L24Rik	1.12728			1.59e-06			Ppm1h	1.51063	3.23508					Nnmt	1.86784	2.94402
		AC132288.1	-0.28084			2.53e-05			A530017D24Rik	0.512564			1.59e-06			Abcg5	1.2124	3.23182					Pcdhb22	1.64459	2.94357
		AC135859.1	0.206102			2.53e-05			A530020G20Rik	-0.39775			1.59e-06			Sh2d3c	1.25807	3.22854					C230037L18Rik	2.50388	2.94272
		AC139131.1	0.004128			2.53e-05			A530030E21Rik	0.910863			1.59e-06			Col12a1	3.73885	3.22703					Pdpn	2.61464	2.94201
		AC139347.1	1.87052			2.53e-05			A530032D15Rik	0.586966			1.59e-06			Apoa4	3.47014	3.22665					Styk1	1.52362	2.94197
		AC147806.1	0.804004			2.53e-05			A530040E14Rik	-0.05346			1.59e-06			Pik3cg	1.3272	3.22465					Ankmy1	4.22725	2.94134
		AC147806.2	0.280097			2.53e-05			A530041M06Rik	-0.04427			1.59e-06			Stxbp5l	1.83884	3.22451					Prrx1	2.6199	2.93942
		AC147806.3	-1.72168			2.53e-05			A530058O07Rik	0.089019			1.59e-06			Lgi2	2.55442	3.21918					D430020J02Rik	2.89559	2.93703
		AC150312.1	-0.01491			2.53e-05			A530064D06Rik	0.144569			1.59e-06			Sipa1	1.08431	3.21617					Trpm4	1.39957	2.93312
		AC153941.1	-0.89343			2.53e-05			A530064N14Rik	-0.34635			1.59e-06			Gm49909	1.56055	3.21605					Itpkb	1.01465	2.93094
		AC154013.1	-1.82402			2.53e-05			A530065N20Rik	-2.90432			1.59e-06			Crip1	1.59066	3.21164					Igfbp1	3.57339	2.93002
		AC154200.1	-0.06725			2.53e-05			A530072M11Rik	0.171275			1.59e-06			Stambpl1	1.78836	3.20645					Grwd1	1.07123	2.92918
		AC154542.1	0.080529			2.53e-05			A530076I17Rik	2.01247			1.59e-06			Wnt7a	6.07933	3.20556					Erfe	5.91812	2.92519
		AC158774.1	0.220799			2.53e-05			A530083I20Rik	-0.25259			1.59e-06			Galnt6	1.71815	3.2051					Tbc1d2	1.4328	2.91898
		AC159819.1	1.17372			2.53e-05			A530083M17Rik	0.100212			1.59e-06			Oas3	2.15241	3.2051					Sh3bgrl3	1.17185	2.91897
		AC160138.1	-0.77159			2.53e-05			A530084C06Rik	0.351684			1.59e-06			Trdmt1	1.83252	3.2051					Tmem266	2.11642	2.91858
		AC160336.1	-0.14122			2.53e-05			A530088E08Rik	-0.12192			1.59e-06			Nova2	1.62098	3.20458					1700066O22Rik	5.77985	2.91407
		AC160405.1	0.471724			2.53e-05			A630001G21Rik	0.880265			1.59e-06			Ier5	1.38796	3.19671					Gm5067	4.8513	2.91358
		AC160532.1	0.44397			2.53e-05			A630001O12Rik	1.99127			1.59e-06			Ccne1	3.05954	3.1961					Fam83a	2.47223	2.91348
		AC161757.1	-0.50658			2.53e-05			A630010A05Rik	0.523793			1.59e-06			Gm10800	2.92515	3.19388					Cdnf	2.2913	2.91169
		AC163703.1	-0.55231			2.53e-05			A630012P03Rik	0.301016			1.59e-06			Tnfrsf10b	1.13373	3.19259					Sh3tc2	1.87631	2.91169
		AC167036.1	0.410901			2.53e-05			A630019I02Rik	0.460159			1.59e-06			Kcne4	3.38622	3.18676					Gm2115	6.88409	2.91086
		AC167036.2	0.086372			2.53e-05			A630023P12Rik	-0.6598			1.59e-06			Abcc12	3.69421	3.18624					Qtrt1	1.22327	2.90194
		AC169509.1	-0.25916			2.53e-05			A630031M04Rik	-0.41637			1.59e-06			Gm8979	2.73898	3.1857					Tro	4.03003	2.90118
		AC241534.1	-0.25415			2.53e-05			A630035G10Rik	-0.31714			1.59e-06			Pigz	4.70844	3.18137					Birc5	2.39198	2.89948
		Acaa1b	-0.42367			2.53e-05			A630052C17Rik	-0.29234			1.59e-06			Plk1	3.22894	3.17249					Scamp5	1.50122	2.89397
		Acaa2	-0.12342			2.53e-05			A630072L19Rik	1.68733			1.59e-06			Smc1b	4.03768	3.17041					Gm9195	6.51056	2.88954
		Acaca	0.039502			2.53e-05			A630072M18Rik	-0.15563			1.59e-06			S1pr3	1.60024	3.16631					Gm49159	6.25268	2.88578
		Acacb	0.112618			2.53e-05			A630081D01Rik	0.996067			1.59e-06			Rab8b	1.44356	3.16244					Trib2	1.37467	2.88103
		Acad10	-0.2228			2.53e-05			A630089N07Rik	0.085969			1.59e-06			Il4ra	1.05669	3.1613					2310034O05Rik	4.15072	2.87969
		Acad11	-0.05967			2.53e-05			A730011C13Rik	-0.23213			1.59e-06			Ccnd3	1.08468	3.15991					A930007A09Rik	2.34742	2.87962
		Acad12	-0.34066			2.53e-05			A730017L22Rik	-0.18205			1.59e-06			Slamf7	2.40182	3.15531					Zc3hav1l	1.40612	2.8688
		Acad8	-0.29358			2.53e-05			A730020E08Rik	-1.5677			1.59e-06			Katnb1	1.54649	3.15209					C1qtnf5	1.46598	2.86799
		Acad9	-0.18298			2.53e-05			A730020M07Rik	0.930019			1.59e-06			Gm43123	2.01849	3.15151					Fam118a	1.39493	2.86468
		Acadl	-0.02938			2.53e-05			A730036I17Rik	0.706036			1.59e-06			Plet1	2.6825	3.14265					Plet1	2.65877	2.86299
		Acadm	0.005102			2.53e-05			A730046J19Rik	-1.45738			1.59e-06			Ccser1	3.08006	3.14027					Gpx7	1.66416	2.86248
		Acads	-0.29054			2.53e-05			A730056A06Rik	2.00958			1.59e-06			Gbp6	1.38268	3.13817					Gm12498	4.15668	2.86144
		Acadsb	-0.06794			2.53e-05			A730061H03Rik	0.472653			1.59e-06			Rap1gap2	3.9274	3.1283					Mmp14	1.1529	2.85946
		Acadvl	-0.22751			2.53e-05			A730062M13Rik	2.3973			1.59e-06			Ube2c	3.31944	3.1282					Slc25a4	2.0285	2.85888
		Acap1	0.194213			2.53e-05			A730063M14Rik	0.08728			1.59e-06			Ccrl2	1.6132	3.12181					4933412E12Rik	1.65187	2.85833
		Acap2	0.241282			2.53e-05			A730071L15Rik	2.93506			1.59e-06			Degs1	1.10504	3.12145					Mecomos	3.54739	2.85761
		Acap3	0.163338			2.53e-05			A730081D07Rik	0.100957			1.59e-06			Fndc3b	1.25642	3.11602					B430212C06Rik	3.75111	2.85652
		Acat1	-0.35418			2.53e-05			A730082K24Rik	-0.3182			1.59e-06			Gpx7	2.11648	3.11252					Ect2	2.66154	2.85523
		Acat2	-0.12552			2.53e-05			A730091E23Rik	0.512614			1.59e-06			Sema4c	1.57689	3.10995					Bard1	2.02572	2.85444
		Acbd3	0.11148			2.53e-05			A830008E24Rik	-0.0871			1.59e-06			Slc39a10	1.29162	3.10943					Tff3	5.79672	2.85322
		Acbd4	-0.22592			2.53e-05			A830018L16Rik	1.07614			1.59e-06			Rftn2	1.89061	3.10768					Gm37474	1.21235	2.85071
		Acbd5	-0.14958			2.53e-05			A830019P07Rik	0.287321			1.59e-06			Pde6d	1.16178	3.10171					Cdc20	2.75527	2.83063
		Acbd6	0.167696			2.53e-05			A830035O19Rik	0.541103			1.59e-06			Apoc2	1.15451	3.10108					Npc1l1	4.55947	2.83024
		Accs	0.353151			2.53e-05			A830036E02Rik	0.477417			1.59e-06			Gm37474	1.44081	3.10074					Arhgap27os2	3.26432	2.82981
		Acd	0.08378			2.53e-05			A830052D11Rik	-0.62305			1.59e-06			Myzap	1.50701	3.09799					2610203C22Rik	1.88857	2.82558
		Ace	0.618429			2.53e-05			A830073O21Rik	-0.63932			1.59e-06			Tmem132a	2.30164	3.09629					Ssu2	5.45768	2.82438
		Ace2	0.570448			2.53e-05			A830082K12Rik	-0.34288			1.59e-06			Pla2g2e	6.49286	3.09342					Spdef	3.85724	2.82395
		Acer1	-0.10781			2.53e-05			A830082N09Rik	0.003878			1.59e-06			Tagap	1.96687	3.09326					Cav1	2.29873	2.82138
		Acer2	0.271134			2.53e-05			A930001A20Rik	-1.73054			1.59e-06			Clrn3	6.89354	3.08664					Myh11	1.43192	2.81702
		Acer3	-0.00147			2.53e-05			A930001C03Rik	0.741683			1.59e-06			Shank3	1.15331	3.07313					Mastl	2.51287	2.81015
		Ache	0.759172			2.53e-05			A930002C04Rik	-0.39577			1.59e-06			Milr1	2.20438	3.07111					Tmem154	2.01134	2.80842
		Acin1	-0.06388			2.53e-05			A930002H24Rik	-2.87789			1.59e-06			Bub1b	2.49523	3.07003					Exo1	2.86975	2.80607
		Ackr1	0.105836			2.53e-05			A930004D18Rik	-0.18053			1.59e-06			Gas2	1.11562	3.07003					Gpsm1	1.32655	2.80502
		Ackr2	0.956125			2.53e-05			A930004J17Rik	0.102849			1.59e-06			1700095J03Rik	5.97979	3.06541					Crtap	1.55717	2.80064
		Ackr3	0.592682			2.53e-05			A930005H10Rik	0.033278			1.59e-06			Nnmt	1.46562	3.0633					Cfap69	3.0129	2.7987
		Ackr4	0.480739			2.53e-05			A930006K02Rik	-0.34108			1.59e-06			Nxph4	5.82205	3.05993					Tsen54	1.04061	2.7987
		Acly	0.37883			2.53e-05			A930006L05Rik	2.44921			1.59e-06			Gm4316	1.10621	3.05735					Gabre	3.03805	2.79725
		Acmsd	1.03168			2.53e-05			A930007A09Rik	-0.37203			1.59e-06			Opn3	2.76664	3.05551					Dgkh	1.22098	2.7972
		Acnat1	-0.3778			2.53e-05			A930007I19Rik	-0.52958			1.59e-06			Alpk3	5.96237	3.05467					E330011O21Rik	1.6195	2.79704
		Acnat2	-0.42759			2.53e-05			A930012L18Rik	2.14168			1.59e-06			Pcdhb17	2.81944	3.05061					Dipk2b	3.78501	2.78883
		Aco1	-0.08106			2.53e-05			A930012O16Rik	0.665587			1.59e-06			Usp35	1.41783	3.04898					Cip2a	2.28738	2.78791
		Aco2	0.059186			2.53e-05			A930015D03Rik	-0.79067			1.59e-06			Icam2	1.61433	3.04474					Gm10721	2.04184	2.78728
		Acod1	0.614919			2.53e-05			A930015P04Rik	2.46277			1.59e-06			Myc	1.66567	3.04448					Ptar1	1.01509	2.78641
		Acot1	-0.08053			2.53e-05			A930016O22Rik	0.470197			1.59e-06			Slc35e4	2.19722	3.04085					Cthrc1	6.09892	2.78446
		Acot11	-0.03953			2.53e-05			A930017M01Rik	-2.22016			1.59e-06			Oas2	1.59026	3.03917					Mybl1	2.24128	2.78446
		Acot12	-0.01397			2.53e-05			A930018P22Rik	-1.65484			1.59e-06			Clec4a1	1.88274	3.03306					Muc2	4.6928	2.7833
		Acot13	0.122897			2.53e-05			A930024E05Rik	-0.0497			1.59e-06			Plekhg2	1.25993	3.03306					Rab31	1.0586	2.78276
		Acot2	-0.3916			2.53e-05			A930028N01Rik	0.090641			1.59e-06			Ezh2	1.48089	3.02839					Plk1	2.88742	2.7796
		Acot3	-0.13181			2.53e-05			A930028O11Rik	0.822366			1.59e-06			Itprip	1.43888	3.02483					1700095J03Rik	5.39728	2.77921
		Acot4	-0.05238			2.53e-05			A930029G22Rik	-0.53711			1.59e-06			Ptpn14	1.00567	3.02159					Phf11b	1.27892	2.76205
		Acot5	-1.62828			2.53e-05			A930030B08Rik	-0.39513			1.59e-06			Ak1	2.52178	3.01797					Prr15l	2.35167	2.75966
		Acot6	-0.80722			2.53e-05			A930033H14Rik	-1.02224			1.59e-06			Dipk2b	5.52097	3.01778					Tcf4	1.02634	2.75577
		Acot7	-0.04315			2.53e-05			A930033M14Rik	0.89416			1.59e-06			Zmynd12	5.68094	3.01443					Sox17	1.79978	2.75438
		Acot8	-0.13591			2.53e-05			A930035D04Rik	0.613876			1.59e-06			Ifit3b	1.92015	3.01329					Cd300ld3	1.85715	2.7473
		Acot9	0.532218			2.53e-05			A930036K24Rik	0.087956			1.59e-06			Tppp3	2.81643	3.01138					Ddit4l	1.8227	2.747
		Acox1	-0.12738			2.53e-05			A930037H05Rik	-0.34644			1.59e-06			Tmem106a	1.0242	3.01032					Erg	1.26524	2.74575
		Acox2	0.003403			2.53e-05			A930038B10Rik	-0.20755			1.59e-06			Zc3h12d	1.34132	3.00387					Map3k12	1.17522	2.74428
		Acox3	-0.33629			2.53e-05			A930040O22Rik	-0.09913			1.59e-06			Serpinb9c	6.06375	3.00237					Slc37a2	1.15798	2.74404
		Acp1	-0.02633			2.53e-05			AA386476	-0.37228			1.59e-06			Abcg1	1.44849	2.99833					Fbxl7	1.39579	2.74298
		Acp2	0.06703			2.53e-05			AA388235	-0.59548			1.59e-06			Pdss1	1.34179	2.99793					Gm43921	2.66441	2.74267
		Acp5	0.105987			2.53e-05			AA413626	0.378458			1.59e-06			Tubb2a	1.4587	2.99509					Serpinb9b	4.91991	2.73808
		Acp6	-0.03226			2.53e-05			AA414768	0.259933			1.59e-06			Clic4	1.02446	2.99379					Ano6	1.03434	2.73667
		Acpp	0.293758			2.53e-05			AA465934	0.023567			1.59e-06			Phlda3	1.76329	2.99333					Spn	1.08882	2.73533
		Acr	-2.34327			2.53e-05			AA474408	-0.14398			1.59e-06			Ccdc9b	1.32642	2.98989					Ttc26	1.84454	2.71993
		Acrbp	0.401782			2.53e-05			AA645442	1.33529			1.59e-06			Spink5	3.07112	2.98719					Pfkfb4	1.31763	2.71948
		Acsbg1	-2.26205			2.53e-05			AA792892	4.68275			1.59e-06			Gjb4	5.57327	2.97933					Ccdc88c	1.01859	2.71328
		Acsf2	0.010824			2.53e-05			AA914427	-0.45951			1.59e-06			Fap	2.37669	2.97715					Troap	3.29865	2.71152
		Acsf3	-0.24531			2.53e-05			AA986860	0.877108			1.59e-06			Ptk7	1.94515	2.97518					Gm20125	4.73113	2.70657
		Acsl1	-0.10114			2.53e-05			Aaas	0.358968			1.59e-06			Timm10	1.14027	2.97518					Gab2	1.14782	2.70567
		Acsl3	0.318864			2.53e-05			Aacs	-0.56775			1.59e-06			Akip1	1.10533	2.97081					Mapk7	1.01733	2.70567
		Acsl4	0.345855			2.53e-05			Aadac	0.005307			1.59e-06			Cercam	2.04354	2.96957					Dhrs9	2.22699	2.70387
		Acsl5	0.310911			2.53e-05			Aadat	-0.24161			1.59e-06			Ugdh	1.03456	2.96928					Pcdhgb2	1.47323	2.70106
		Acsl6	0.718375			2.53e-05			Aagab	-0.15125			1.59e-06			Leprot	1.02557	2.96902					Gm43391	4.59602	2.6988
		Acsm1	-0.06234			2.53e-05			Aak1	-0.16402			1.59e-06			Aurka	2.89665	2.96742					Atp1b2	2.34487	2.69876
		Acsm2	1.6108			2.53e-05			Aamdc	-0.26214			1.59e-06			Cth	1.41864	2.96238					Mcm2	1.89236	2.69834
		Acsm3	0.133364			2.53e-05			Aamp	-0.28685			1.59e-06			Smim3	2.26158	2.95768					Tmem212	6.50052	2.68722
		Acsm5	-0.11412			2.53e-05			Aar2	-0.40249			1.59e-06			Rcor2	3.64973	2.94843					Sox9	1.63601	2.68343
		Acss1	0.445059			2.53e-05			Aard	0.26465			1.59e-06			1700025G04Rik	1.55087	2.943					Tomm40l	1.32108	2.67935
		Acss2	-0.06436			2.53e-05			Aars	0.111294			1.59e-06			Pcdhgb2	1.66729	2.93967					Rbm12b1	1.09912	2.67186
		Acss3	0.144391			2.53e-05			Aars2	-0.10488			1.59e-06			Gm45153	3.45014	2.93821					Cdk1	2.49404	2.67065
		Acta2	1.51273			2.53e-05			Aarsd1	-0.27835			1.59e-06			Ccna2	2.49113	2.93043					Plac8	1.45742	2.67053
		Actb	0.233465			2.53e-05			Aasdh	-0.33048			1.59e-06			Ppp3cc	1.53638	2.93003					Morc4	1.98304	2.66787
		Actc1	-0.2617			2.53e-05			Aasdhppt	-0.4062			1.59e-06			Gstm1	1.30769	2.92772					Gpr17	6.03667	2.66732
		Actg1	-0.29695			2.53e-05			Aass	-0.3775			1.59e-06			B4galnt2	6.77628	2.926					Wdr73	1.07693	2.66663
		Actg2	2.63509			2.53e-05			Aatf	0.061739			1.59e-06			Clmp	2.00886	2.9225					Card9	1.51867	2.66393
		Actl10	-2.9198			2.53e-05			Aatk	-0.12612			1.59e-06			Sh3bgrl3	1.46719	2.92019					Lamb3	1.52585	2.66386
		Actl6a	-0.18773			2.53e-05			AB041806	-0.68137			1.59e-06			Mmp28	2.44496	2.91902					Gm16116	3.60614	2.66235
		Actl9	-0.24956			2.53e-05			Abat	-0.25932			1.59e-06			Efemp2	1.3311	2.9178					Bex2	4.98562	2.66219
		Actn1	0.097966			2.53e-05			Abca1	-0.19043			1.59e-06			Tlr1	1.45519	2.91205					Tmem171	3.43513	2.65826
		Actn2	0.472876			2.53e-05			Abca12	-3.61965			1.59e-06			Nptxr	2.17865	2.91071					Ltbp2	2.19092	2.65663
		Actn4	0.162039			2.53e-05			Abca13	-0.91426			1.59e-06			Pcdhb22	1.79312	2.908					Ttbk2	1.22645	2.65408
		Actr10	0.006577			2.53e-05			Abca14	0.650694			1.59e-06			Smarcd3	1.92677	2.90657					Zfp704	1.31004	2.65159
		Actr1a	-0.14687			2.53e-05			Abca17	-0.05767			1.59e-06			Zfp532	1.41195	2.90537					Depdc1a	3.57922	2.64989
		Actr1b	0.003681			2.53e-05			Abca2	0.288404			1.59e-06			Runx1	1.87395	2.90268					AA414992	5.73415	2.64455
		Actr2	-0.06937			2.53e-05			Abca3	-0.27463			1.59e-06			Tifab	1.49018	2.90003					Arhgap11a	2.03051	2.6425
		Actr3	0.291158			2.53e-05			Abca4	0.758822			1.59e-06			Git1	1.04274	2.8993					Tg	3.71792	2.63665
		Actr3-ps	-2.27818			2.53e-05			Abca5	0.055134			1.59e-06			Tnfsf13	1.49385	2.893					Ccrl2	1.43571	2.63368
		Actr3b	0.138949			2.53e-05			Abca6	0.128286			1.59e-06			Map3k6	2.07411	2.88722					Cdca2	2.3757	2.63368
		Actr5	0.140854			2.53e-05			Abca7	-0.12124			1.59e-06			Tbc1d9	1.32476	2.88722					Fsd1l	1.63732	2.62789
		Actr6	-0.21486			2.53e-05			Abca8a	-0.07007			1.59e-06			Egr2	2.52631	2.88701					Gm8980	6.32414	2.62688
		Actr8	-0.11932			2.53e-05			Abca8b	0.200485			1.59e-06			Espn	2.3517	2.88701					BC055324	2.31786	2.6216
		Acvr1	-0.10792			2.53e-05			Abca9	0.299693			1.59e-06			Glis2	1.50771	2.87881					P2ry14	1.31356	2.6079
		Acvr1b	-0.07051			2.53e-05			Abcb10	-0.05621			1.59e-06			Igsf9	3.02102	2.8715					Lpl	1.6061	2.60616
		Acvr1c	0.814328			2.53e-05			Abcb11	0.182351			1.59e-06			Lynx1	2.08061	2.8699					Nusap1	2.99449	2.60479
		Acvr2a	-0.01548			2.53e-05			Abcb1a	-0.81983			1.59e-06			Il2rg	1.53682	2.86339					Gm49486	5.86376	2.60271
		Acvr2b	0.087408			2.53e-05			Abcb1b	-0.41974			1.59e-06			Rftn1	1.41575	2.86196					Bnip5	2.98947	2.60154
		Acvrl1	-0.63298			2.53e-05			Abcb4	-0.05767			1.59e-06			Plscr3	1.01211	2.85686					Psd4	1.07846	2.59804
		Acy1	0.011779			2.53e-05			Abcb6	-0.34657			1.59e-06			Kif14	3.91181	2.85682					Adgrf5	1.36002	2.59311
		Acy3	-0.03131			2.53e-05			Abcb7	0.089422			1.59e-06			Adam15	1.5124	2.85373					Lrrc51	1.56797	2.5811
		Acyp1	-0.11615			2.53e-05			Abcb8	-0.08647			1.59e-06			Gm19705	3.3067	2.85343					Hrct1	3.18382	2.57943
		Acyp2	-0.69347			2.53e-05			Abcb9	-0.34152			1.59e-06			Flvcr1	1.29295	2.84563					Gm21847	3.79916	2.57843
		Ada	0.231921			2.53e-05			Abcc1	-0.22566			1.59e-06			Gtse1	2.57822	2.84399					Nle1	1.19043	2.5778
		Adal	0.139812			2.53e-05			Abcc10	-0.07611			1.59e-06			Sstr5	6.33073	2.84384					Gm18148	5.85145	2.57163
		Adam10	0.266293			2.53e-05			Abcc12	2.38244			1.59e-06			Slc39a6	1.2246	2.8421					Vcl	1.03903	2.5676
		Adam11	-0.9732			2.53e-05			Abcc2	-0.09252			1.59e-06			Nol4l	1.69069	2.83521					Vwf	1.26048	2.56689
		Adam12	0.619467			2.53e-05			Abcc3	-0.3984			1.59e-06			D930028M14Rik	5.88772	2.82876					Chst12	1.43006	2.56209
		Adam15	-0.24041			2.53e-05			Abcc4	-1.60392			1.59e-06			Akr1b8	1.85894	2.82751					Gm42770	5.97771	2.56184
		Adam17	-0.2416			2.53e-05			Abcc6	-0.23373			1.59e-06			Mical1	1.57561	2.8257					Gipr	6.02361	2.55778
		Adam19	0.369621			2.53e-05			Abcc9	0.176508			1.59e-06			Col11a2	2.45884	2.82238					Fgd3	1.54051	2.55644
		Adam1a	-0.07956			2.53e-05			Abcd1	0.123048			1.59e-06			Pcdh10	4.68754	2.82213					Col28a1	5.98595	2.55186
		Adam21	0.540014			2.53e-05			Abcd2	-0.34236			1.59e-06			Hspb8	1.00689	2.82127					Pdp1	1.27747	2.55156
		Adam22	2.00097			2.53e-05			Abcd3	-0.45913			1.59e-06			Tubgcp2	1.04956	2.81809					Spindoc	1.07269	2.54997
		Adam23	0.035303			2.53e-05			Abcd4	0.260944			1.59e-06			Ssu2	5.83056	2.81376					Qsox2	1.18177	2.54823
		Adam24	2.86055			2.53e-05			Abce1	-0.03159			1.59e-06			Akr1b10	1.74437	2.81048					Sestd1	1.02332	2.54737
		Adam28	-0.39526			2.53e-05			Abcf1	-0.21476			1.59e-06			Cdh23	4.55825	2.80758					Gm3364	2.99456	2.54034
		Adam30	3.16085			2.53e-05			Abcf2	-0.03537			1.59e-06			Pcdhgc5	1.69636	2.80737					Cd68	1.31561	2.53851
		Adam32	-0.40106			2.53e-05			Abcf3	-0.21835			1.59e-06			Tceal9	1.12627	2.80679					Pcdhgb1	1.75335	2.53811
		Adam33	-0.44807			2.53e-05			Abcg1	0.231918			1.59e-06			Limch1	1.85884	2.80181					Gpx8	2.0329	2.53658
		Adam4	-0.2405			2.53e-05			Abcg2	0.000742			1.59e-06			4933407L21Rik	5.86946	2.80138					Septin8	1.16506	2.53161
		Adam8	0.470281			2.53e-05			Abcg3	0.951846			1.59e-06			Gm15767	5.82704	2.80138					Opn3	2.17685	2.53051
		Adam9	-0.00298			2.53e-05			Abcg4	0.911542			1.59e-06			Thbs3	2.36189	2.8					Adcy8	4.7749	2.52671
		Adamdec1	0.785021			2.53e-05			Abcg5	-0.08548			1.59e-06			5330431K02Rik	6.01557	2.79463					4930461G14Rik	6.51357	2.52652
		Adamts1	0.233643			2.53e-05			Abcg8	-0.19672			1.59e-06			Setd7	1.00235	2.79185					Smim31	5.82453	2.52488
		Adamts10	0.302834			2.53e-05			Abhd1	-0.06948			1.59e-06			Adprh	1.09692	2.79174					Ift57	2.04091	2.52072
		Adamts12	-0.03607			2.53e-05			Abhd10	-0.1731			1.59e-06			Pdpn	3.51166	2.79127					Gm47657	1.70929	2.51859
		Adamts13	0.079623			2.53e-05			Abhd11	-0.12817			1.59e-06			Krt5	5.81225	2.78977					Vmn2r3	3.90765	2.51859
		Adamts14	0.263998			2.53e-05			Abhd11os	-3.81323			1.59e-06			Adora1	1.41291	2.78828					Cd83	1.4631	2.51831
		Adamts15	-0.76349			2.53e-05			Abhd12	0.335672			1.59e-06			Mfsd4a	1.584	2.78539					Aim2	1.25103	2.51531
		Adamts16	-2.42441			2.53e-05			Abhd12b	1.70074			1.59e-06			Erg	1.32425	2.78472					Gpr141	1.69556	2.5049
		Adamts17	1.83089			2.53e-05			Abhd13	-0.14945			1.59e-06			Clec1a	1.53027	2.78186					Fbln1	2.12089	2.5021
		Adamts2	0.410665			2.53e-05			Abhd14a	-0.20078			1.59e-06			Camk2a	3.60519	2.78095					Dppa2	6.32981	2.50185
		Adamts3	0.538775			2.53e-05			Abhd14b	-0.13385			1.59e-06			Ldb2	1.78617	2.78015					Clba1	2.34602	2.48678
		Adamts4	-0.11197			2.53e-05			Abhd15	-0.46451			1.59e-06			Actg2	5.23159	2.77899					Gm37534	1.70454	2.48678
		Adamts5	0.268659			2.53e-05			Abhd16a	0.04385			1.59e-06			Gm16565	2.6185	2.7785					Gbp5	1.14573	2.48551
		Adamts6	0.922807			2.53e-05			Abhd17a	-0.31447			1.59e-06			Pkn3	1.84996	2.77675					Naa20	1.08165	2.48094
		Adamts7	-0.48719			2.53e-05			Abhd17b	-0.03			1.59e-06			Ikbip	1.37854	2.77383					Dlx4	3.60506	2.47772
		Adamts8	0.546348			2.53e-05			Abhd17c	-0.08251			1.59e-06			Plac8	1.98178	2.76854					Gm23119	1.3174	2.47666
		Adamts9	0.577815			2.53e-05			Abhd18	0.044482			1.59e-06			1200007C13Rik	4.98312	2.76324					Thoc6	1.09408	2.47567
		Adamtsl1	0.225617			2.53e-05			Abhd2	-0.50945			1.59e-06			Gbp4	1.25826	2.76307					Cdc45	1.87031	2.46998
		Adamtsl2	-0.16411			2.53e-05			Abhd3	-0.20616			1.59e-06			Tmem178	2.39963	2.76168					Mep1b	4.69875	2.46906
		Adamtsl3	-0.30941			2.53e-05			Abhd4	0.235608			1.59e-06			Cln3	1.02735	2.75932					Mis18bp1	2.31479	2.46598
		Adamtsl4	0.732837			2.53e-05			Abhd5	-0.06656			1.59e-06			Aldh1l2	1.50281	2.74693					Ankrd23	1.36974	2.46541
		Adamtsl5	-0.27954			2.53e-05			Abhd8	-0.23561			1.59e-06			1810053B23Rik	3.46789	2.74444					Slc9b2	1.36364	2.46304
		Adap1	0.243313			2.53e-05			Abi1	0.049766			1.59e-06			Impa2	2.19394	2.74267					Ankrd37	2.06828	2.46022
		Adap2	-0.29056			2.53e-05			Abi2	0.207581			1.59e-06			Dapp1	1.65655	2.74221					Trim15	6.12832	2.45985
		Adap2os	-3.4501			2.53e-05			Abi3	0.19451			1.59e-06			Rasa4	1.37071	2.73719					Lrp2	2.28839	2.45552
		Adar	0.067567			2.53e-05			Abi3bp	0.239754			1.59e-06			St18	6.46926	2.7365					Gm43682	1.61709	2.45513
		Adarb1	0.046897			2.53e-05			Abitram	-0.02912			1.59e-06			Mmp24	5.34234	2.73581					Krt6a	6.34896	2.45358
		Adarb2	-0.47138			2.53e-05			Abl1	-0.14747			1.59e-06			Psmd8	1.04433	2.73556					Ak7	2.84058	2.44961
		Adat1	-0.14477			2.53e-05			Abl2	0.047419			1.59e-06			Ifi27l2b	1.67242	2.73553					Gm21738	2.48476	2.44802
		Adat2	0.201244			2.53e-05			Ablim1	-0.06692			1.59e-06			Svep1	1.63261	2.73335					Epb41l1	2.06075	2.4459
		Adat3	-0.02174			2.53e-05			Ablim2	0.594153			1.59e-06			Knl1	2.93175	2.73282					Cdh1	2.17186	2.44121
		Adck1	-0.07529			2.53e-05			Ablim3	0.057898			1.59e-06			Slc25a25	1.11735	2.73108					Nav3	3.5731	2.43805
		Adck2	-0.2492			2.53e-05			Abr	0.402384			1.59e-06			Bub1	3.46824	2.72653					Platr22	2.7321	2.43742
		Adck5	-1.06962			2.53e-05			Abra	-1.16405			1.59e-06			Gng2	2.11747	2.7257					Psme2b	1.0841	2.43564
		Adcy1	0.612303			2.53e-05			Abracl	0.198372			1.59e-06			Zfp366	1.23127	2.7257					Serpinb9g	6.35473	2.43564
		Adcy10	1.49257			2.53e-05			Abraxas1	0.325523			1.59e-06			Psme2b	1.55042	2.72009					Rgs4	1.67895	2.43553
		Adcy2	1.34566			2.53e-05			Abraxas2	0.050518			1.59e-06			Ccnd2	1.35708	2.71612					Tm4sf19	4.60343	2.43146
		Adcy3	0.996296			2.53e-05			Abt1	-0.16003			1.59e-06			Plekhg1	1.31911	2.71612					Sbsn	1.818	2.4281
		Adcy4	0.216737			2.53e-05			Abtb1	-0.04165			1.59e-06			Cacna2d4	2.24889	2.71605					Castor2	1.11746	2.42708
		Adcy5	0.658499			2.53e-05			Abtb2	-0.41059			1.59e-06			Ms4a4a	3.00961	2.71496					Gtse1	2.31451	2.42188
		Adcy6	-0.23495			2.53e-05			AC020971.1	0.560726			1.59e-06			Cxadr	1.31017	2.71176					Cenpq	1.6291	2.41658
		Adcy7	0.180765			2.53e-05			AC087801.1	0.909006			1.59e-06			Gm10801	2.51344	2.70943					Gadd45a	1.01767	2.41314
		Adcy8	0.720397			2.53e-05			AC087801.2	0.157152			1.59e-06			Arl11	2.91363	2.7093					Pafah1b3	1.2962	2.41314
		Adcy9	-0.14727			2.53e-05			AC087801.3	1.56309			1.59e-06			Gm28856	5.24623	2.70868					Cacna2d1	1.09671	2.41294
		Adcyap1r1	0.603395			2.53e-05			AC103362.1	-0.14115			1.59e-06			Gm5828	8.913	2.70691					Micall2	1.12201	2.41294
		Add1	0.21676			2.53e-05			AC107792.1	1.54323			1.59e-06			Atp7a	1.13374	2.70665					Arhgap25	1.08796	2.41166
		Add2	4.83402			2.53e-05			AC109619.1	-0.23571			1.59e-06			Cmya5	2.67162	2.70665					Scube1	1.38812	2.40904
		Add3	-0.051			2.53e-05			AC113595.1	1.23606			1.59e-06			Sbsn	1.90544	2.70665					Impdh1	1.59512	2.40814
		Adgb	0.214636			2.53e-05			AC115752.1	-0.15239			1.59e-06			Crem	1.0792	2.70487					Car13	1.82346	2.40394
		Adgra2	0.087389			2.53e-05			AC118710.1	-0.07935			1.59e-06			2310034O05Rik	5.60784	2.70312					Gm20560	5.2486	2.4009
		Adgra3	-0.21002			2.53e-05			AC121143.1	-1.90225			1.59e-06			Hcn2	2.90602	2.70261					Gm10800	2.49033	2.3939
		Adgrb1	2.55471			2.53e-05			AC123687.1	0.557919			1.59e-06			Cd180	1.13377	2.70164					Gm37298	2.08718	2.39304
		Adgrb2	-0.90704			2.53e-05			AC123856.1	0.1406			1.59e-06			Them6	1.52194	2.69323					Galns	1.26917	2.38092
		Adgrb3	-0.41393			2.53e-05			AC124502.1	-0.34227			1.59e-06			G530011O06Rik	1.85834	2.69149					Nek2	2.67569	2.37797
		Adgrd1	0.400098			2.53e-05			AC127285.1	-0.44691			1.59e-06			Pif1	4.24704	2.68234					Jam3	1.82512	2.37745
		Adgre1	0.580737			2.53e-05			AC132288.1	-0.28928			1.59e-06			H2ac10	2.82489	2.67813					Mapk8ip1	1.19877	2.37631
		Adgre4	0.483683			2.53e-05			AC135859.1	-0.68694			1.59e-06			Ptrh1	2.41478	2.67665					Hoxb8	5.52154	2.37186
		Adgre5	0.338092			2.53e-05			AC139131.1	0.052639			1.59e-06			Gm26797	3.43712	2.67456					Mmp28	1.85486	2.36805
		Adgrf1	1.59703			2.53e-05			AC142100.1	1.42277			1.59e-06			Pcdhga5	1.45664	2.67366					Gm11168	2.07758	2.36805
		Adgrf2	0.43317			2.53e-05			AC147806.1	1.06849			1.59e-06			Aspm	2.77929	2.67281					Gm34425	6.07187	2.36654
		Adgrf4	-0.45731			2.53e-05			AC147806.2	0.212711			1.59e-06			Anxa8	4.71795	2.67197					Nol3	1.82437	2.36643
		Adgrf5	0.277254			2.53e-05			AC147806.3	-1.29142			1.59e-06			Kcnmb1	4.70504	2.66872					Gm12185	2.02871	2.36517
		Adgrg1	-0.31838			2.53e-05			AC150312.1	-0.12533			1.59e-06			Gm21738	2.96916	2.66756					Rapgef3	1.36158	2.36517
		Adgrg2	-1.04993			2.53e-05			AC153941.1	-0.91394			1.59e-06			Msx1	3.40036	2.666					5730408A14Rik	3.81859	2.36408
		Adgrg3	0.040458			2.53e-05			AC154013.1	-0.2159			1.59e-06			Lipo1	5.90095	2.66426					Prdm16	2.36334	2.36301
		Adgrg5	-0.39181			2.53e-05			AC154200.1	0.373335			1.59e-06			Sox18	1.21547	2.66084					Avpi1	1.29991	2.36181
		Adgrg6	-0.03524			2.53e-05			AC154542.1	-0.10677			1.59e-06			Bex2	5.53831	2.65535					Gpr35	1.35259	2.35977
		Adgrl1	-0.03819			2.53e-05			AC158774.1	-0.21226			1.59e-06			Gm20560	5.82501	2.65486					Lyve1	1.69977	2.35734
		Adgrl2	0.130147			2.53e-05			AC159819.1	0.751321			1.59e-06			Dusp10	1.49655	2.65221					H3c2	1.89505	2.35474
		Adgrl3	-0.28612			2.53e-05			AC160138.1	0.036023			1.59e-06			H3c3	2.34209	2.65146					Gm10801	2.69107	2.35227
		Adgrl4	0.525242			2.53e-05			AC160336.1	-0.08539			1.59e-06			Birc5	2.2587	2.6508					Selenom	1.48289	2.34494
		Adgrv1	0.284751			2.53e-05			AC160405.1	0.075596			1.59e-06			Ctc1	1.0342	2.65072					Sstr3	5.66287	2.34226
		Adh1	-0.05125			2.53e-05			AC160532.1	0.114308			1.59e-06			3830432H09Rik	5.86523	2.64442					Racgap1	1.55601	2.33991
		Adh4	-0.83594			2.53e-05			AC161757.1	-0.13014			1.59e-06			Plcd3	1.97205	2.6402					Slc5a6	1.13731	2.33991
		Adh5	-0.15498			2.53e-05			AC163703.1	-2.48085			1.59e-06			Pyroxd2	1.14169	2.64					Slc25a27	1.34735	2.32943
		Adh6-ps1	-1.41448			2.53e-05			AC167036.1	0.066043			1.59e-06			Trip13	2.51744	2.63974					Cdc25b	1.4552	2.32886
		Adh6b	0.217858			2.53e-05			AC167036.2	-0.05124			1.59e-06			Gm37534	2.04195	2.6397					Tyro3	2.20424	2.32838
		Adh7	0.595985			2.53e-05			AC169509.1	0.052263			1.59e-06			Map3k7cl	5.89878	2.63766					Kbtbd12	2.36597	2.32332
		Adhfe1	0.002011			2.53e-05			AC241534.1	-0.10287			1.59e-06			Mybl1	2.20548	2.63114					Plxna3	1.7933	2.31822
		Adi1	-0.17141			2.53e-05			Acaa1a	-0.44019			1.59e-06			Zbtb7c	2.40601	2.62875					Clic5	1.41069	2.31571
		Adig	0.935147			2.53e-05			Acaa1b	-0.69618			1.59e-06			Evl	1.34413	2.6275					Zfp334	1.38764	2.31571
		Adipoq	3.51392			2.53e-05			Acaa2	-0.21269			1.59e-06			Nuf2	2.5204	2.6275					Lilr4b	1.36171	2.31147
		Adipor1	-0.04569			2.53e-05			Acaca	-0.04212			1.59e-06			Ptpdc1	1.4271	2.62622					Mmp10	5.62078	2.3112
		Adipor2	-0.16456			2.53e-05			Acacb	-0.19269			1.59e-06			Col22a1	2.91063	2.62226					Limk2	1.01292	2.30851
		Adk	0.045902			2.53e-05			Acad10	-0.31404			1.59e-06			Igf2bp3	6.68397	2.61947					Sh3bp1	1.01542	2.30668
		Adm	0.934437			2.53e-05			Acad11	-0.25136			1.59e-06			Myom3	2.77357	2.6185					Crip1	1.0856	2.29807
		Adnp	0.293798			2.53e-05			Acad12	-0.30639			1.59e-06			Spata6	1.80783	2.61804					Eno2	2.5082	2.29545
		Adnp2	-0.09087			2.53e-05			Acad8	-0.12764			1.59e-06			Aco2	1.04218	2.61597					Kcne4	2.60186	2.29356
		Ado	-0.25096			2.53e-05			Acad9	-0.16463			1.59e-06			H3c2	1.86443	2.61482					Myo5c	2.93957	2.29226
		Adora1	-0.25364			2.53e-05			Acadl	-0.24106			1.59e-06			Star	2.35584	2.60887					Bdkrb2	4.04929	2.28985
		Adora2a	0.317187			2.53e-05			Acadm	-0.13421			1.59e-06			Aldh1a2	4.45358	2.60752					Speg	1.12628	2.28553
		Adora2b	-1.33741			2.53e-05			Acads	-0.23867			1.59e-06			Gm38362	5.77267	2.60507					Tal1	1.40117	2.27796
		Adora3	1.86501			2.53e-05			Acadsb	-0.07184			1.59e-06			Sirpb1b	1.96295	2.60506					6430562O15Rik	2.65022	2.277
		Adpgk	-0.15031			2.53e-05			Acadvl	-0.26242			1.59e-06			Aurkb	3.33927	2.60306					Gm20056	5.2212	2.27375
		Adprh	0.370594			2.53e-05			Acap1	-0.36651			1.59e-06			Gm36161	2.04201	2.60306					Cx3cr1	1.61138	2.27324
		Adprhl2	-0.27408			2.53e-05			Acap2	0.332157			1.59e-06			Gria3	2.17419	2.60082					Gm47939	1.80533	2.27135
		Adprm	0.407438			2.53e-05			Acap3	-0.46746			1.59e-06			Jun	1.16068	2.59723					H3c15	2.07115	2.2703
		Adra1a	-0.45064			2.53e-05			Acat2	-0.27276			1.59e-06			Timp3	1.0534	2.58997					Runx1	1.08223	2.26912
		Adra1b	-0.05297			2.53e-05			Acat3	-0.27116			1.59e-06			Spdef	4.55571	2.58959					Spred3	1.50973	2.2665
		Adra1d	-1.25222			2.53e-05			Acbd3	0.062715			1.59e-06			Gusb	1.12213	2.58854					Fxyd6	2.36085	2.26575
		Adra2a	0.043441			2.53e-05			Acbd4	-0.3846			1.59e-06			Pvrig-ps	5.72661	2.58758					Bub1b	2.20994	2.26559
		Adra2b	-0.17367			2.53e-05			Acbd5	-0.13192			1.59e-06			Frmd6	1.06103	2.58687					Dynll1	1.3394	2.26485
		Adra2c	2.11517			2.53e-05			Acbd6	0.09895			1.59e-06			Cdca7l	2.7604	2.57392					Rpusd2	1.05341	2.26186
		Adrb1	0.34423			2.53e-05			Accs	0.584856			1.59e-06			Gm50321	2.01153	2.57381					Msx1	2.62075	2.25905
		Adrb2	0.403803			2.53e-05			Acd	-0.13069			1.59e-06			Kif20b	2.32295	2.57061					Adap1	1.02063	2.25827
		Adrb3	-0.52371			2.53e-05			Ace	0.888242			1.59e-06			Phxr4	1.69996	2.57052					Pcdhga3	1.76163	2.25752
		Adrm1	-0.22593			2.53e-05			Ace2	0.04906			1.59e-06			Sh3tc2	1.83432	2.57051					Gm37261	3.03992	2.25597
		Adsl	-0.06732			2.53e-05			Acer1	-0.27476			1.59e-06			Fndc1	4.07817	2.56934					Pde7a	1.18806	2.25579
		Adss	-0.03822			2.53e-05			Acer2	0.31675			1.59e-06			1700066O22Rik	5.41465	2.56932					Blcap	1.06288	2.25568
		Adssl1	-0.12818			2.53e-05			Acer3	-0.05181			1.59e-06			Selplg	1.339	2.56186					Agxt	1.65931	2.25562
		Adtrp	-0.06804			2.53e-05			Ache	-0.06391			1.59e-06			Card19	1.20434	2.55923					Ccdc146	4.14771	2.25065
		Aebp1	0.965481			2.53e-05			Acin1	-0.07316			1.59e-06			Mecomos	3.92221	2.5592					Syt17	5.24105	2.24958
		Aebp2	0.198748			2.53e-05			Ackr1	0.211			1.59e-06			Mx1	2.08764	2.5592					Thsd7a	1.7844	2.24911
		Aen	-0.4076			2.53e-05			Ackr2	0.297954			1.59e-06			Mmp11	2.10799	2.55241					Rgs10	1.29221	2.24353
		AF067061	4.44675			2.53e-05			Ackr3	0.331149			1.59e-06			Dnah6	5.91713	2.55212					Col12a1	3.77141	2.24339
		AF366264	0.072458			2.53e-05			Ackr4	-0.85704			1.59e-06			Rassf2	1.53238	2.55183					Gm13657	1.77379	2.24123
		Afap1	-0.02697			2.53e-05			Acly	-0.10754			1.59e-06			Tctn2	1.45149	2.5499					Ebf1	2.07657	2.23824
		Afap1l1	0.228756			2.53e-05			Acmsd	0.391676			1.59e-06			Mat2a	1.0528	2.54792					Bcl2a1d	1.97374	2.23803
		Afap1l2	-0.04503			2.53e-05			Acnat1	-0.52063			1.59e-06			Maskbp3	1.12536	2.5474					Atp2a3	1.13001	2.23788
		Afdn	0.012298			2.53e-05			Acnat2	-0.11503			1.59e-06			Ccl4	3.07098	2.54266					Rab27a	1.55628	2.23592
		Aff1	0.088308			2.53e-05			Aco1	-0.27649			1.59e-06			Spats2l	1.24408	2.53947					Chka	1.59685	2.23129
		Aff2	0.606031			2.53e-05			Aco2	-0.32069			1.59e-06			Ccnb2	2.74296	2.53794					Mapk11	1.47235	2.22942
		Aff3	0.728013			2.53e-05			Acot11	-0.47081			1.59e-06			Tle6	1.74014	2.53617					Hcn3	3.2795	2.22711
		Aff4	0.627361			2.53e-05			Acot12	-0.08639			1.59e-06			Pgk1	1.03396	2.52975					Lipm	6.21603	2.22711
		Afg1l	-0.18053			2.53e-05			Acot13	-0.26028			1.59e-06			Pde2a	1.79534	2.52883					Lrp8	2.36837	2.22452
		Afg3l1	-0.3854			2.53e-05			Acot2	-0.98932			1.59e-06			B4galt6	1.36816	2.52759					Zfp711	5.13813	2.22343
		Afg3l2	-0.11137			2.53e-05			Acot3	-1.73483			1.59e-06			Ankrd37	2.06875	2.52739					Gm37087	5.46836	2.22251
		Afm	-0.00805			2.53e-05			Acot4	-1.18077			1.59e-06			Boc	2.46952	2.5192					Gm37859	5.54858	2.21765
		Afmid	0.055235			2.53e-05			Acot6	0.005371			1.59e-06			Troap	3.62419	2.51578					Efna3	5.62064	2.2175
		Afp	0.086818			2.53e-05			Acot7	-0.53754			1.59e-06			Tnfrsf9	5.5661	2.51186					4930455C13Rik	6.08803	2.21567
		Aftph	-0.23577			2.53e-05			Acot8	-0.39005			1.59e-06			Gm10419	6.18381	2.51084					Stil	2.75054	2.21567
		Aga	-0.06369			2.53e-05			Acot9	0.445673			1.59e-06			Gbp2	1.90547	2.50824					Rad54l	2.08815	2.21516
		Agap1	-0.06854			2.53e-05			Acox1	-0.36593			1.59e-06			Ttk	3.19462	2.50448					Knl1	2.44491	2.21421
		Agap2	0.014191			2.53e-05			Acox2	0.317063			1.59e-06			Tnip3	4.83815	2.50168					Chl1	5.05603	2.21111
		Agap3	-0.20258			2.53e-05			Acox3	-0.11373			1.59e-06			Snhg4	1.2249	2.50062					Cav2	1.27242	2.20657
		Agbl2	0.055058			2.53e-05			Acoxl	1.90329			1.59e-06			Gm10258	5.66405	2.4952					Card19	1.09124	2.20506
		Agbl3	-0.41987			2.53e-05			Acp1	-0.00818			1.59e-06			D430020J02Rik	2.80117	2.48988					Phf11d	1.2779	2.20279
		Agbl5	-0.22213			2.53e-05			Acp2	0.208857			1.59e-06			Gm50356	5.71882	2.48581					Fgfr1	1.63959	2.20168
		Ager	0.377839			2.53e-05			Acp5	0.183401			1.59e-06			Gm39465	2.02808	2.485					Zfp382	2.17853	2.20139
		Agfg1	0.232594			2.53e-05			Acp6	0.107971			1.59e-06			4931406P16Rik	1.01619	2.48043					Dmtn	1.15133	2.20109
		Agfg2	-0.3172			2.53e-05			Acpp	0.443207			1.59e-06			Sema3b	1.75921	2.47893					Tnfrsf22	2.03819	2.19757
		Aggf1	-0.18664			2.53e-05			Acr	-0.32618			1.59e-06			Nt5c3b	1.47079	2.47672					3830432H09Rik	5.11549	2.19756
		Agk	-0.06666			2.53e-05			Acrbp	0.694387			1.59e-06			Soga1	1.10802	2.47392					Oip5	3.12281	2.19517
		Agl	-0.11261			2.53e-05			Acsbg1	-0.3128			1.59e-06			Pcdhgb1	1.84285	2.47329					Rbl1	1.11082	2.19416
		Agmat	0.033009			2.53e-05			Acsf2	-0.00418			1.59e-06			Ctsk	2.04449	2.4683					Apoc2	1.26557	2.18891
		Agmo	0.050384			2.53e-05			Acsf3	-0.29407			1.59e-06			Pappa	2.34421	2.46253					Snai1	1.68599	2.18695
		Ago1	0.078523			2.53e-05			Acsl1	-0.33186			1.59e-06			Pip4k2a	1.06763	2.4543					Rasl12	2.53408	2.18214
		Ago2	0.191493			2.53e-05			Acsl3	-0.24378			1.59e-06			Tmem171	3.6704	2.4542					Gpatch4	1.03527	2.17879
		Ago3	0.056176			2.53e-05			Acsl4	0.080092			1.59e-06			Cd48	1.32167	2.45211					Gm32857	5.98474	2.17848
		Ago4	0.014631			2.53e-05			Acsl5	-0.02523			1.59e-06			Evi2a	1.61149	2.45135					Pcdhga5	1.13354	2.17616
		Agpat1	0.22766			2.53e-05			Acsl6	0.306303			1.59e-06			Lrp11	1.82094	2.44941					AU022793	5.18243	2.17552
		Agpat2	-0.2594			2.53e-05			Acsm1	0.147318			1.59e-06			Zfp711	5.71354	2.44941					Skil	1.02457	2.17078
		Agpat3	-0.14153			2.53e-05			Acsm2	1.6296			1.59e-06			Nrip2	2.66623	2.44939					Npy	8.40657	2.16949
		Agpat4	0.320482			2.53e-05			Acsm3	0.047837			1.59e-06			Mrgpre	1.43725	2.44539					Fap	1.71169	2.16583
		Agpat5	0.206891			2.53e-05			Acsm5	0.173301			1.59e-06			Glipr2	2.16963	2.44456					4732491K20Rik	1.52936	2.16327
		Agps	-0.02256			2.53e-05			Acss1	-0.18411			1.59e-06			Prc1	2.73068	2.44456					Crhbp	6.02395	2.16291
		Agrn	-0.13533			2.53e-05			Acss2	-0.74999			1.59e-06			Thbd	1.21998	2.43868					Cmya5	1.93639	2.15417
		Agt	0.101175			2.53e-05			Acss3	-0.70129			1.59e-06			Platr22	2.47471	2.43632					Miga1	1.06165	2.15417
		Agtpbp1	0.483149			2.53e-05			Acta1	1.90341			1.59e-06			Prkar1b	2.55175	2.42766					Ajuba	1.02751	2.15402
		Agtr1a	0.094301			2.53e-05			Acta2	0.579101			1.59e-06			Oas1a	1.67363	2.42184					Nhs	2.26855	2.14974
		Agtrap	-0.30753			2.53e-05			Actb	0.239309			1.59e-06			Ncapg	2.69063	2.42181					Efna4	2.94255	2.14869
		Agxt	0.372332			2.53e-05			Actc1	-0.03141			1.59e-06			Arhgdib	1.21115	2.42172					Pitpnm2os2	2.3096	2.14594
		Agxt2	-0.000585			2.53e-05			Actg1	-0.49913			1.59e-06			Irak3	1.28997	2.4156					Ero1l	1.35138	2.14529
		Ahctf1	-0.15189			2.53e-05			Actg2	1.23333			1.59e-06			Scn5a	3.50582	2.4156					Kif4	2.46804	2.14458
		Ahcy	-0.18332			2.53e-05			Actl10	-0.66334			1.59e-06			AU022793	5.76158	2.41159					Slc39a6	1.06301	2.14355
		Ahcyl1	-0.01502			2.53e-05			Actl6a	-0.24103			1.59e-06			Clec4d	3.38013	2.41097					Clic6	4.462	2.13761
		Ahcyl2	-0.40518			2.53e-05			Actl9	-0.22228			1.59e-06			Pcdhga8	1.42247	2.40786					Lrrk2	1.04745	2.13269
		Ahdc1	-0.15169			2.53e-05			Actn1	0.051738			1.59e-06			Pcdhb14	2.00896	2.39898					Wsb1	1.10946	2.13269
		Ahi1	-0.02172			2.53e-05			Actn2	0.692256			1.59e-06			Aplp1	2.31053	2.39878					Pianp	2.13582	2.12672
		Ahnak	0.430964			2.53e-05			Actn3	1.04221			1.59e-06			Cip2a	2.29628	2.39652					Zfp827	1.66771	2.1246
		Ahnak2	0.563217			2.53e-05			Actn4	0.021849			1.59e-06			Ms4a6b	1.68198	2.39518					Ovgp1	1.55641	2.12394
		Ahr	-0.10959			2.53e-05			Actr10	-0.03145			1.59e-06			Gm42661	5.78174	2.39359					Zdhhc1	1.1563	2.12145
		Ahrr	-1.20351			2.53e-05			Actr1a	0.009073			1.59e-06			Cldn15	2.75513	2.39351					5330431K02Rik	3.96543	2.11599
		Ahsa1	-0.10039			2.53e-05			Actr1b	-0.04634			1.59e-06			Gm14406	5.68387	2.39291					Cidec	3.56837	2.10663
		Ahsa2	-0.17169			2.53e-05			Actr2	0.037409			1.59e-06			Gm5067	4.69125	2.38843					AC167036.1	1.17598	2.10606
		Ahsg	0.119085			2.53e-05			Actr3	0.203229			1.59e-06			Noxa1	6.33179	2.38633					Denn2b	1.17897	2.10058
		AI182371	0.017409			2.53e-05			Actr3-ps	-3.46459			1.59e-06			Gm12498	4.08121	2.38519					Fam83b	6.12009	2.10058
		AI197445	0.326012			2.53e-05			Actr3b	-0.15183			1.59e-06			Tomm40l	1.44266	2.3817					Lhx1	6.34292	2.1
		AI314278	2.69969			2.53e-05			Actr5	-0.40293			1.59e-06			Gm49708	1.60809	2.38143					Mmp3	5.10402	2.1
		AI413582	0.75601			2.53e-05			Actr6	-0.08623			1.59e-06			Mef2c	1.09466	2.38143					Cdh5	1.11912	2.09582
		AI427809	1.6411			2.53e-05			Actr8	-0.11555			1.59e-06			Rnf122	1.6003	2.38079					Zfp251	1.17338	2.09394
		AI429214	-1.32711			2.53e-05			Acvr1	-0.38876			1.59e-06			Tmem212	6.10848	2.38079					Gm37199	4.40825	2.09188
		AI463170	0.481538			2.53e-05			Acvr1b	0.565958			1.59e-06			Timp2	1.26325	2.37939					Lypd6b	5.49688	2.08542
		AI463229	-0.51956			2.53e-05			Acvr1c	0.78564			1.59e-06			H3c8	3.495	2.37611					1700030N03Rik	1.97989	2.08373
		AI467606	0.69507			2.53e-05			Acvr2a	-0.15379			1.59e-06			Pdlim2	1.50727	2.3756					Ccdc18	2.22112	2.08031
		AI480526	-0.32044			2.53e-05			Acvrl1	-0.61224			1.59e-06			Tmod2	3.89333	2.37469					Fam189a1	4.81535	2.07964
		AI504432	0.694805			2.53e-05			Acy1	-0.50002			1.59e-06			Il7r	2.19824	2.37368					Ivl	5.51003	2.07906
		AI506816	0.441307			2.53e-05			Acy3	-0.33122			1.59e-06			Atp2a3	1.09739	2.37304					Tuft1	1.4278	2.0789
		AI597479	0.146979			2.53e-05			Acyp1	0.02822			1.59e-06			Denn2b	1.40538	2.36953					Gm3776	3.56181	2.0783
		AI606473	1.9837			2.53e-05			Acyp2	-0.96999			1.59e-06			Gm50337	5.94656	2.36565					Ckap4	1.05872	2.07801
		AI661453	-0.05648			2.53e-05			Ada	-0.14453			1.59e-06			Gm49731	5.40951	2.36482					Arg2	2.89646	2.07551
		AI662270	0.561515			2.53e-05			Adal	0.030453			1.59e-06			Cenpp	3.37217	2.36452					Cldn15	2.58237	2.07353
		AI837181	-0.0686			2.53e-05			Adam10	0.225253			1.59e-06			Ttbk2	1.03705	2.36165					Sectm1b	5.60664	2.07267
		AI838599	-0.08656			2.53e-05			Adam11	0.700174			1.59e-06			P3h3	1.31631	2.36146					Trib3	2.11475	2.07228
		AI839979	-2.18855			2.53e-05			Adam12	0.506728			1.59e-06			Anln	2.35568	2.35975					Olfr713	1.44295	2.06799
		AI847159	1.36874			2.53e-05			Adam15	-0.59228			1.59e-06			Gm10717	2.50635	2.35718					Lpar4	2.51254	2.06628
		AI854703	-0.78253			2.53e-05			Adam17	-0.2815			1.59e-06			Slc16a6	1.464	2.35085					Anln	2.18126	2.0649
		AI987944	0.216598			2.53e-05			Adam19	0.476167			1.59e-06			Fam43a	1.24083	2.34877					Chek1	2.22816	2.06379
		Aicda	-0.51734			2.53e-05			Adam1a	-0.13232			1.59e-06			Morrbid	1.27434	2.3383					Mtcl1	2.02024	2.06379
		Aida	0.37925			2.53e-05			Adam21	-0.04231			1.59e-06			Erfe	5.52773	2.3374					Fanci	2.43678	2.06073
		Aif1	0.413982			2.53e-05			Adam28	-0.40697			1.59e-06			Apba2	4.40353	2.33655					Gm10717	2.01669	2.0601
		Aif1l	-0.28272			2.53e-05			Adam32	-2.23418			1.59e-06			Gm21188	2.90003	2.33655					Drd3	5.83926	2.05927
		Aifm1	-0.13787			2.53e-05			Adam33	-0.06707			1.59e-06			Cdh3	2.18598	2.33542					Cyp4f18	1.3984	2.05865
		Aifm2	-0.11565			2.53e-05			Adam4	-0.19196			1.59e-06			Ercc6l	1.89736	2.33517					Actc1	3.741	2.0555
		Aifm3	0.190593			2.53e-05			Adam8	0.284101			1.59e-06			Mxd3	4.51386	2.33471					Nbdy	1.25177	2.0543
		Aig1	0.033442			2.53e-05			Adam9	0.020349			1.59e-06			Cblc	1.42768	2.33424					Ttk	2.60338	2.05367
		Aim2	0.182776			2.53e-05			Adamdec1	0.988273			1.59e-06			Slc12a2	1.10993	2.32057					Mlkl	1.10651	2.0519
		Aimp1	-0.18906			2.53e-05			Adamts1	-0.05504			1.59e-06			Cthrc1	5.70766	2.32023					Alpk3	3.9605	2.04967
		Aimp2	0.145859			2.53e-05			Adamts10	0.172856			1.59e-06			2700029L08Rik	2.35587	2.31708					Gm13003	4.82843	2.04335
		Aip	0.105142			2.53e-05			Adamts12	-0.09462			1.59e-06			Nod2	1.70431	2.31474					Gm44206	1.67448	2.04319
		Aire	-2.73088			2.53e-05			Adamts13	-0.29701			1.59e-06			9130208D14Rik	2.13662	2.31396					Sele	2.77552	2.04305
		Airn	0.118774			2.53e-05			Adamts14	0.324857			1.59e-06			Ccl8	4.51441	2.31382					Gm26569	2.76967	2.03929
		Ajap1	-0.04503			2.53e-05			Adamts15	-0.45422			1.59e-06			Tm4sf19	5.11331	2.31166					C630044B11Rik	3.30675	2.03874
		Ajm1	-0.25245			2.53e-05			Adamts16	-1.96887			1.59e-06			Itgb2	1.26162	2.30925					Usp35	1.13745	2.03783
		Ajuba	-0.79146			2.53e-05			Adamts17	1.65702			1.59e-06			Cdnf	2.72054	2.30788					Plekhg1	1.09951	2.03216
		Ak1	-1.2863			2.53e-05			Adamts2	0.119572			1.59e-06			Ssbp4	1.22471	2.30601					Higd1b	5.40798	2.02973
		Ak2	-0.10712			2.53e-05			Adamts3	-0.22575			1.59e-06			Map1a	1.94704	2.30534					Mrps6	1.06428	2.02455
		Ak3	0.011606			2.53e-05			Adamts4	-0.21484			1.59e-06			Apbb1ip	1.16271	2.30452					Traf1	1.16782	2.02341
		Ak4	-0.38605			2.53e-05			Adamts5	0.468801			1.59e-06			Exoc3l4	1.86719	2.30429					Phxr4	1.23647	2.01977
		Ak5	0.929618			2.53e-05			Adamts6	0.714152			1.59e-06			Lpcat1	1.15852	2.30349					Pcdhb17	1.95059	2.01924
		Ak6	0.237854			2.53e-05			Adamts7	0.184732			1.59e-06			Sema4d	1.20773	2.3028					Zic5	6.26354	2.01919
		Ak7	0.253195			2.53e-05			Adamts9	0.001741			1.59e-06			Ebf1	1.97091	2.30004					Olr1	2.90974	2.0181
		Ak9	-0.62801			2.53e-05			Adamtsl1	-0.25897			1.59e-06			Cyba	1.32727	2.29963					Aldh1a2	2.89747	2.01763
		Akap1	-0.08176			2.53e-05			Adamtsl2	-0.1405			1.59e-06			Pcdhb16	2.11529	2.29772					Zfp202	1.10173	2.01748
		Akap10	0.163846			2.53e-05			Adamtsl3	-0.07159			1.59e-06			E2f1	1.35984	2.29757					Trerf1	1.00739	2.01744
		Akap11	0.181938			2.53e-05			Adamtsl4	0.067089			1.59e-06			Gm12184	3.22162	2.29633					Rasl10a	5.33465	2.01478
		Akap12	0.370287			2.53e-05			Adamtsl5	-0.69304			1.59e-06			Fgd3	1.73561	2.29623					Acot6	1.49361	2.01476
		Akap13	0.304999			2.53e-05			Adap1	0.193658			1.59e-06			Tubb3	3.28441	2.29588					Tcf7l1	1.01623	2.00991
		Akap17b	-0.25146			2.53e-05			Adap2	-0.08601			1.59e-06			Fam111a	1.36761	2.29133					Arl11	1.90634	2.00695
		Akap5	0.895264			2.53e-05			Adap2os	-0.8188			1.59e-06			Ssc5d	2.0207	2.29021					Pcdhga11	1.4964	2.00496
		Akap6	1.0919			2.53e-05			Adarb1	0.035704			1.59e-06			Pcdhgb8	1.70286	2.28857					Gm44716	3.21804	2.00405
		Akap7	0.435081			2.53e-05			Adarb2	-0.02082			1.59e-06			Gm8980	5.93414	2.28806					Kctd11	1.33703	2.00316
		Akap8	0.087913			2.53e-05			Adat1	-0.13294			1.59e-06			Olfr713	1.7918	2.28806					Ptk7	1.66145	2.00316
		Akap8l	-0.04239			2.53e-05			Adat2	0.129715			1.59e-06			Cdt1	1.55497	2.28378					4930458D05Rik	1.41478	2.00112
		Akap9	-0.1086			2.53e-05			Adat3	-0.87617			1.59e-06			Fgr	1.44637	2.28091					Kif20b	2.34408	1.99922
		Akip1	0.346114			2.53e-05			Adck1	-0.03401			1.59e-06			Adam22	2.53756	2.27851					Gm49590	2.29288	1.9987
		Akirin1	-0.18354			2.53e-05			Adck2	-0.47169			1.59e-06			Agxt	1.39227	2.27851					Fndc1	3.92372	1.99719
		Akirin2	0.341351			2.53e-05			Adck5	-0.00418			1.59e-06			Lair1	1.36966	2.27851					Gm30329	5.46664	1.99655
		Akna	0.131362			2.53e-05			Adcy1	0.981147			1.59e-06			Ptger4	1.78721	2.27851					Trabd2b	2.01462	1.99101
		Akp3	-1.80088			2.53e-05			Adcy10	-0.82431			1.59e-06			Ank2	1.37979	2.27789					C130075A20Rik	1.39115	1.98976
		Akr1a1	-0.16722			2.53e-05			Adcy2	1.08925			1.59e-06			Gm42770	5.60037	2.27734					Gfpt1	1.07317	1.98963
		Akr1b10	0.373741			2.53e-05			Adcy3	0.198798			1.59e-06			Vcl	1.12319	2.27734					Cfap100	2.9192	1.98939
		Akr1b3	0.639402			2.53e-05			Adcy4	-0.11497			1.59e-06			Gstm4	1.1127	2.27211					Ccnb2	2.14632	1.98921
		Akr1b7	-0.64997			2.53e-05			Adcy5	-0.21201			1.59e-06			Mcm5	1.84909	2.27074					Gm19510	5.34367	1.98755
		Akr1b8	-0.36971			2.53e-05			Adcy6	-0.06			1.59e-06			Moxd1	5.09859	2.2691					Gm14137	3.46726	1.98676
		Akr1c12	0.109214			2.53e-05			Adcy7	0.300826			1.59e-06			Gnb5	2.11583	2.26614					Dzip3	1.32246	1.98448
		Akr1c13	0.115391			2.53e-05			Adcy8	-0.98395			1.59e-06			Pcdhb15	3.56407	2.26387					Shc2	4.88395	1.98445
		Akr1c14	-0.2162			2.53e-05			Adcy9	0.244701			1.59e-06			4930461G14Rik	6.12148	2.26374					Casq2	5.70362	1.98034
		Akr1c18	2.78553			2.53e-05			Adcyap1r1	0.108538			1.59e-06			Fbln1	1.91774	2.2632					Snhg15	1.02687	1.97847
		Akr1c19	0.054985			2.53e-05			Add1	0.283754			1.59e-06			Pcgf2	1.42263	2.2632					Cbarp	1.03649	1.97658
		Akr1c20	0.017633			2.53e-05			Add3	-0.16297			1.59e-06			5730408A14Rik	4.59686	2.26286					mt-Rnr1	1.27659	1.97305
		Akr1c6	-0.10884			2.53e-05			Adgra2	0.020777			1.59e-06			Bnip5	2.86946	2.2617					Gm16701	4.34742	1.97039
		Akr1d1	0.059453			2.53e-05			Adgra3	-0.52024			1.59e-06			Gm8334	4.18174	2.26089					4930512J16Rik	4.03022	1.96962
		Akr1e1	0.369044			2.53e-05			Adgrb1	-0.14482			1.59e-06			5430437J10Rik	3.86685	2.26011					Tubb2a	1.63884	1.96695
		Akr7a5	-0.16782			2.53e-05			Adgrb2	-1.89861			1.59e-06			Gm38346	1.18916	2.25875					Traip	2.01459	1.96643
		Akt1	-0.03562			2.53e-05			Adgrb3	-0.27379			1.59e-06			Zg16	2.70429	2.25754					Gins2	2.56359	1.96118
		Akt1s1	-0.15			2.53e-05			Adgrd1	0.360972			1.59e-06			Stil	2.89438	2.25648					Ntrk3	2.93342	1.95988
		Akt2	0.072134			2.53e-05			Adgre4	0.873064			1.59e-06			A630001G21Rik	1.49705	2.255					Adh7	1.19076	1.95832
		Akt2-ps	1.18842			2.53e-05			Adgre5	0.344748			1.59e-06			Zfp251	1.25085	2.25458					Parvb	1.1455	1.9553
		Akt3	0.281635			2.53e-05			Adgrf1	0.669791			1.59e-06			Ptchd1	5.58073	2.25089					Pla2g7	1.04484	1.95467
		Aktip	0.065716			2.53e-05			Adgrf2	0.392127			1.59e-06			Gm3364	3.5288	2.2462					Pvrig-ps	4.21599	1.9541
		AL627257.1	-2.87379			2.53e-05			Adgrf4	1.02802			1.59e-06			Nptx1	3.17429	2.23986					Krt23	2.80064	1.94872
		AL683809.1	-0.42472			2.53e-05			Adgrf5	-0.18362			1.59e-06			Tmsb4x	1.15795	2.23771					Gm10284	3.45648	1.94629
		AL731706.1	-0.33514			2.53e-05			Adgrg1	0.043989			1.59e-06			Pstpip1	1.85913	2.23176					Gjb3	4.08883	1.94441
		AL731706.2	4.79328			2.53e-05			Adgrg2	-0.59438			1.59e-06			Lpar4	3.26818	2.22912					Gm37033	1.0207	1.94015
		AL807811.1	-1.72648			2.53e-05			Adgrg3	0.162064			1.59e-06			Mthfd2	1.535	2.22577					Gm45153	2.76377	1.93771
		AL935121.1	-0.63744			2.53e-05			Adgrg5	-0.50333			1.59e-06			Mdga1	3.26202	2.22437					Gm46565	1.1252	1.93705
		Alad	-0.33881			2.53e-05			Adgrg6	0.393549			1.59e-06			Gm47547	1.85052	2.2225					Syce2	1.70789	1.93689
		Alas1	0.01692			2.53e-05			Adgrl1	-0.16797			1.59e-06			Cdc45	1.82316	2.21897					Oxct2b	4.82406	1.93659
		Alas2	0.278723			2.53e-05			Adgrl2	0.050107			1.59e-06			Rgs10	1.54073	2.21524					Shisa4	3.00509	1.93592
		Alb	0.279549			2.53e-05			Adgrl3	-1.70463			1.59e-06			Dync2li1	2.29954	2.21482					Ptpdc1	1.3645	1.93569
		Albfm1	0.3248			2.53e-05			Adgrl4	0.111269			1.59e-06			Gm20125	4.50858	2.21418					Rrm2	1.61877	1.9298
		Alcam	0.058767			2.53e-05			Adgrv1	0.430338			1.59e-06			Arg2	3.2841	2.21272					Aspm	2.28816	1.92967
		Aldh16a1	-0.60729			2.53e-05			Adh1	-0.19654			1.59e-06			Nlrp1c-ps	1.18932	2.21163					Ttc16	2.86574	1.92923
		Aldh18a1	0.20285			2.53e-05			Adh4	0.153015			1.59e-06			Atp1b2	2.05238	2.20939					Ptger4	1.15576	1.92881
		Aldh1a1	-0.24264			2.53e-05			Adh5	0.042026			1.59e-06			Fcrls	5.43951	2.20786					Tnfsf13b	1.55832	1.9278
		Aldh1a2	1.56028			2.53e-05			Adh6-ps1	-0.58675			1.59e-06			Ticrr	2.07459	2.20485					Myl6b	1.73532	1.92776
		Aldh1a3	-0.24598			2.53e-05			Adh6b	-0.65365			1.59e-06			Gm9899	4.00235	2.20411					Trpa1	5.30615	1.9275
		Aldh1a7	0.170207			2.53e-05			Adh7	-0.09753			1.59e-06			Prr15l	1.85168	2.20411					Dnah10	4.07662	1.92359
		Aldh1b1	0.389687			2.53e-05			Adhfe1	-0.06761			1.59e-06			Trip6	1.14444	2.20411					Ccn4	1.44704	1.92084
		Aldh1l1	-0.14506			2.53e-05			Adi1	-0.04635			1.59e-06			Syce2	2.33248	2.19919					Exoc3l4	1.28429	1.92053
		Aldh1l2	0.589846			2.53e-05			Adig	1.38683			1.59e-06			Cd300a	1.24727	2.19901					Lamc2	1.90816	1.91982
		Aldh2	-0.04884			2.53e-05			Adipor1	-0.10519			1.59e-06			Cyp1b1	1.88891	2.19901					Parpbp	2.51546	1.91982
		Aldh3a1	-0.51363			2.53e-05			Adipor2	-0.157			1.59e-06			Rrm1	1.0862	2.19667					1700007L15Rik	1.81826	1.919
		Aldh3a2	-0.36331			2.53e-05			Adk	-0.03306			1.59e-06			Shc2	4.64182	2.19211					Pcdhgb4	1.28923	1.91626
		Aldh3b1	0.395247			2.53e-05			Adm	0.868611			1.59e-06			Cep41	1.56093	2.18651					Bst1	1.8456	1.91552
		Aldh3b2	-1.13417			2.53e-05			Adnp	0.179506			1.59e-06			Entpd1	1.03884	2.18446					Dtl	2.15401	1.91552
		Aldh3b3	-1.13633			2.53e-05			Adnp2	0.221729			1.59e-06			Fsd1l	1.52821	2.18144					Ace	1.17673	1.91423
		Aldh4a1	-0.06081			2.53e-05			Ado	-0.25129			1.59e-06			Inka2	3.05572	2.18033					Serpini1	1.83491	1.91423
		Aldh5a1	-0.17822			2.53e-05			Adora1	0.159978			1.59e-06			Gm12185	2.22579	2.18033					Nup210l	2.78265	1.91023
		Aldh6a1	0.017557			2.53e-05			Adora2a	0.037733			1.59e-06			Gm43682	1.81946	2.17957					Gm42793	2.79509	1.90987
		Aldh7a1	-0.18157			2.53e-05			Adora2b	0.66076			1.59e-06			C1qb	1.15772	2.17912					Pcdhb16	1.63324	1.90905
		Aldh8a1	-0.12064			2.53e-05			Adora3	2.08791			1.59e-06			Cacng4	3.08714	2.17888					Gm37390	1.34733	1.9063
		Aldh9a1	-0.20015			2.53e-05			Adpgk	-0.19809			1.59e-06			Ccn1	1.39196	2.17873					Gm41760	3.40506	1.90025
		Aldoa	0.13091			2.53e-05			Adprh	0.058187			1.59e-06			Clec4a2	1.82383	2.17594					Hes2	5.27981	1.89803
		Aldob	0.170546			2.53e-05			Adprhl2	-0.26272			1.59e-06			Rims1	5.92066	2.17202					Gm25313	1.31646	1.89682
		Aldoc	0.239416			2.53e-05			Adprm	0.300257			1.59e-06			Lrrc49	2.44021	2.17053					Myom3	2.09431	1.89511
		Alg1	-0.01077			2.53e-05			Adra1a	-0.16983			1.59e-06			Ubxn10	3.14655	2.17052					Rnf122	1.32093	1.89435
		Alg10b	-0.08406			2.53e-05			Adra1b	-0.05151			1.59e-06			Sh3kbp1	1.39321	2.16559					Melk	2.64033	1.8901
		Alg11	-0.03905			2.53e-05			Adra1d	0.137989			1.59e-06			Krt6a	5.95803	2.16555					Pcdhga10	1.42279	1.88273
		Alg12	-0.39914			2.53e-05			Adra2a	-0.65394			1.59e-06			Gm19801	2.46301	2.16076					A530020G20Rik	1.54099	1.87893
		Alg13	0.211224			2.53e-05			Adra2b	-0.24952			1.59e-06			Gm24830	1.99129	2.15995					Gm49504	5.29778	1.87764
		Alg14	-0.40093			2.53e-05			Adra2c	2.40012			1.59e-06			Gm43391	4.04052	2.15688					P3h3	1.07545	1.8752
		Alg2	-0.48139			2.53e-05			Adrb1	0.532798			1.59e-06			Miga1	1.05298	2.15457					Slc35f1	5.34979	1.87492
		Alg3	0.05426			2.53e-05			Adrb2	0.053861			1.59e-06			Serpinb9g	5.96301	2.15306					Gm47547	1.48457	1.87064
		Alg5	-0.01063			2.53e-05			Adrb3	0.2284			1.59e-06			Cenpt	1.44783	2.15185					Gm37352	1.06406	1.8701
		Alg6	-0.17864			2.53e-05			Adrm1	-0.22081			1.59e-06			Sfn	1.67758	2.15017					Gm45073	1.19115	1.86998
		Alg8	-0.02954			2.53e-05			Adsl	0.080906			1.59e-06			Slc5a6	1.29429	2.14541					Htatip2	1.35625	1.86998
		Alg9	-0.38994			2.53e-05			Adss	-0.10986			1.59e-06			Zwilch	2.57304	2.1447					AC156021.1	6.49469	1.86855
		Alk	0.505173			2.53e-05			Adssl1	-0.44593			1.59e-06			Amot	1.02817	2.14201					Inka2	2.08914	1.86815
		Alkbh1	-0.04136			2.53e-05			Adtrp	-0.19032			1.59e-06			Vmn2r3	3.63171	2.14201					Ugt1a9	1.54755	1.8681
		Alkbh2	-0.1089			2.53e-05			Aebp1	0.634937			1.59e-06			Adcy3	1.46674	2.1419					4933431E20Rik	1.014	1.86467
		Alkbh3	-0.08935			2.53e-05			Aebp2	0.035671			1.59e-06			H2bc12	1.99979	2.1419					Lyrm9	1.12843	1.86426
		Alkbh4	-0.28624			2.53e-05			Aen	-0.43542			1.59e-06			Srgn	1.15507	2.1419					Mmp7	3.09957	1.86327
		Alkbh5	-0.1258			2.53e-05			AF357399	0.494259			1.59e-06			Dcaf4	1.54962	2.14024					Slc2a13	2.32869	1.85885
		Alkbh6	-0.05734			2.53e-05			AF366264	0.051645			1.59e-06			Cysltr1	1.80659	2.13857					Fignl1	1.92316	1.85489
		Alkbh7	-0.58146			2.53e-05			Afap1	-0.07274			1.59e-06			Nbea	1.10928	2.1371					Clstn1	1.04653	1.85146
		Alkbh8	-0.33282			2.53e-05			Afap1l1	0.098361			1.59e-06			Rad51	2.49667	2.1371					Spag5	1.77502	1.84869
		Alms1	0.166163			2.53e-05			Afap1l2	0.05087			1.59e-06			Gm27149	5.5292	2.13521					St8sia6	2.49858	1.84802
		Alox12	-0.49268			2.53e-05			Afdn	0.000434			1.59e-06			Cyb5r1	1.25826	2.134					2700099C18Rik	2.79095	1.84777
		Alox12e	3.11942			2.53e-05			Aff1	0.043391			1.59e-06			Col28a1	5.59519	2.13003					Gm37643	2.1836	1.84637
		Alox15	3.46907			2.53e-05			Aff2	-0.05305			1.59e-06			F2rl3	3.53151	2.12446					Slc7a3	2.58613	1.84602
		Alox5	0.646717			2.53e-05			Aff3	-0.77586			1.59e-06			Pcdhb18	2.21027	2.11997					Trip13	2.00406	1.8414
		Alox5ap	-0.10168			2.53e-05			Aff4	0.482621			1.59e-06			Nradd	2.25223	2.11869					Gm5526	5.41913	1.84107
		Alox8	-0.28558			2.53e-05			Afg1l	-0.32636			1.59e-06			Chst14	1.28422	2.11841					Gm43046	6.083	1.83893
		Aloxe3	1.79357			2.53e-05			Afg3l1	-0.27881			1.59e-06			Tfap2a	4.24671	2.1179					Cpt1c	1.5876	1.83486
		Alpk1	-0.19568			2.53e-05			Afg3l2	-0.16414			1.59e-06			Gm21985	5.38758	2.11495					1700016C15Rik	6.1778	1.83312
		Alpk2	0.031117			2.53e-05			Afm	-0.11782			1.59e-06			Fmnl1	1.33787	2.11265					Anxa8	2.76948	1.83135
		Alpk3	2.91364			2.53e-05			Afmid	-0.35795			1.59e-06			Lpar2	1.61853	2.1126					Gm49057	5.26414	1.83135
		Alpl	-0.21215			2.53e-05			Afp	1.24584			1.59e-06			Pak6	2.24993	2.11218					Lmod3	3.8398	1.83007
		Als2	-0.13525			2.53e-05			Aftph	-0.19928			1.59e-06			Gpx8	1.98998	2.11172					AI314278	4.85429	1.8243
		Alx4	-0.11833			2.53e-05			Aga	-0.04389			1.59e-06			Fst	3.35639	2.11004					Pde2a	1.10365	1.82273
		Alyref	-0.25176			2.53e-05			Agap1	0.075447			1.59e-06			Golt1b	1.09337	2.10951					Tnni1	5.25174	1.82273
		Alyref2	-0.61871			2.53e-05			Agap2	0.017884			1.59e-06			Trim15	5.73745	2.10834					Hoxa5	1.76685	1.82104
		Amacr	-0.22247			2.53e-05			Agap3	-0.27964			1.59e-06			Grin2a	5.31827	2.10734					Dync2li1	1.95275	1.81854
		Ambp	-0.01957			2.53e-05			Agbl2	-0.26256			1.59e-06			Foxd2os	2.11077	2.10342					Cd177	1.98306	1.81828
		Ambra1	-0.1881			2.53e-05			Agbl3	-0.09459			1.59e-06			Plb1	4.24225	2.10253					Ank2	1.38005	1.81776
		Amd-ps4	-2.51885			2.53e-05			Agbl5	-0.10649			1.59e-06			Runx2	2.29183	2.10253					Doc2b	2.81019	1.81743
		Amd1	-0.18304			2.53e-05			Ager	0.633231			1.59e-06			AI427809	2.82964	2.10212					Espn	1.88518	1.81662
		Amd2	-0.52827			2.53e-05			Agfg1	0.101623			1.59e-06			Gm37261	4.13523	2.10204					Myct1	1.19643	1.81536
		Amdhd1	-0.01351			2.53e-05			Agfg2	-0.33277			1.59e-06			Prr15	3.05255	2.1008					Pcdhga7	1.40722	1.81421
		Amdhd2	-0.13239			2.53e-05			Aggf1	-0.32077			1.59e-06			Icam1	1.08379	2.09877					Zbtb45	1.24372	1.81335
		Amer1	0.132164			2.53e-05			Agk	-0.193			1.59e-06			Kntc1	3.09261	2.09867					8030487O14Rik	2.27328	1.81194
		Amer2	-0.09881			2.53e-05			Agl	-0.07089			1.59e-06			Elmo1	1.36516	2.09795					G530011O06Rik	1.27726	1.80965
		Amfr	-0.40372			2.53e-05			Agmat	-0.30863			1.59e-06			Coq7	1.02866	2.09503					Gm43303	4.66204	1.80845
		Amh	0.548372			2.53e-05			Agmo	-0.30856			1.59e-06			Gm44763	3.35983	2.09503					Rab15	4.40996	1.80776
		Amhr2	-0.59698			2.53e-05			Ago1	0.012752			1.59e-06			Thbs2	1.34888	2.09503					Vsig2	1.47846	1.80096
		Amigo1	-0.38166			2.53e-05			Ago2	-0.22238			1.59e-06			Synpo2	1.29084	2.0945					Gm38246	1.59027	1.79814
		Amigo2	0.108143			2.53e-05			Ago3	-0.07719			1.59e-06			Snn	1.50407	2.09261					5830432E09Rik	1.32546	1.79742
		Amigo3	0.409966			2.53e-05			Ago4	0.103005			1.59e-06			Shisa4	4.25696	2.09209					Arhgap27os1	3.24065	1.79596
		Ammecr1	0.391059			2.53e-05			Agpat1	-0.21776			1.59e-06			Pcdhb21	2.84944	2.08928					Gm15850	4.95025	1.79502
		Ammecr1l	0.097307			2.53e-05			Agpat2	-0.35842			1.59e-06			Spon1	2.02082	2.08891					Gper1	5.19611	1.79405
		Amn	0.24723			2.53e-05			Agpat3	-0.06844			1.59e-06			Gm14685	4.5239	2.0871					Ncam1	1.6378	1.78841
		Amn1	-0.33168			2.53e-05			Agpat4	0.214359			1.59e-06			Gm18148	5.45969	2.08598					Spire1	1.71642	1.78499
		Amot	0.29224			2.53e-05			Agpat5	-0.29889			1.59e-06			Oxct2b	5.39725	2.08378					Gm10258	4.19002	1.78371
		Amotl1	0.312166			2.53e-05			Agps	-0.09659			1.59e-06			Esco2	2.27016	2.08363					Zfyve28	2.27094	1.78354
		Amotl2	-0.14607			2.53e-05			Agrn	0.122746			1.59e-06			Srrm4os	2.30908	2.08357					Gm48998	1.6613	1.7828
		Ampd2	0.107604			2.53e-05			Agt	-0.15558			1.59e-06			AA414992	5.3438	2.08341					Arap3	1.26716	1.77831
		Ampd3	0.510077			2.53e-05			Agtpbp1	0.013063			1.59e-06			Adnp2	1.02872	2.08066					Pla2g2e	4.43133	1.77812
		Amph	-1.25994			2.53e-05			Agtr1a	0.301678			1.59e-06			Eda2r	2.01714	2.0806					Topaz1	5.32085	1.77476
		Amt	-0.06745			2.53e-05			Agtrap	-0.13009			1.59e-06			Pcdhga3	1.90427	2.07871					Slc19a3	3.51051	1.7694
		Amy1	-0.04831			2.53e-05			Agxt	-0.28189			1.59e-06			Gm43921	2.59793	2.07676					Galnt15	1.13376	1.76672
		Amy2a1	4.91653			2.53e-05			Agxt2	-0.0276			1.59e-06			Gm43289	1.24422	2.076					Gm37674	1.16824	1.76335
		Amy2a5	5.68077			2.53e-05			Ahctf1	-0.40345			1.59e-06			Zbp1	1.15174	2.07373					Gm43317	5.15914	1.76227
		Amy2b	4.44675			2.53e-05			Ahcy	-0.42053			1.59e-06			Kcna5	5.33041	2.07153					Prrg1	1.29484	1.75822
		Amz1	-0.37813			2.53e-05			Ahcyl1	-0.07123			1.59e-06			Dnaic1	3.33841	2.06962					Boc	1.97181	1.75528
		Amz2	0.042744			2.53e-05			Ahcyl2	-0.19822			1.59e-06			Vill	1.76039	2.06941					Gm37233	1.14586	1.75432
		Anapc1	0.0997			2.53e-05			Ahdc1	-0.34755			1.59e-06			Vwf	1.0929	2.06838					Ky	5.27171	1.75328
		Anapc10	0.396627			2.53e-05			Ahi1	-0.24737			1.59e-06			Pcdhga6	1.5191	2.06736					Rtl8b	1.0699	1.75324
		Anapc11	-0.22656			2.53e-05			Ahnak	0.224729			1.59e-06			Gm48362	2.51559	2.06717					Ska3	2.72075	1.75114
		Anapc13	0.048329			2.53e-05			Ahnak2	-0.48582			1.59e-06			Slc4a11	3.51009	2.06608					H3c3	1.83137	1.75077
		Anapc15	0.082309			2.53e-05			Ahr	-0.00947			1.59e-06			Hspa12a	1.12278	2.06379					Ccl2	1.19294	1.74834
		Anapc16	-0.16003			2.53e-05			Ahrr	0.03954			1.59e-06			Hmox1	1.27363	2.05965					Hspbap1	1.28003	1.74704
		Anapc2	0.267952			2.53e-05			Ahsa1	-0.12541			1.59e-06			Gm18853	1.09069	2.05802					Dnah6	4.40686	1.74472
		Anapc4	0.142746			2.53e-05			Ahsa2	-0.08577			1.59e-06			Thoc6	1.10291	2.05787					Noxa1	4.86099	1.74375
		Anapc5	-0.22833			2.53e-05			Ahsg	0.026211			1.59e-06			Ift57	2.0406	2.05687					4631405J19Rik	8.06591	1.74151
		Anapc7	-0.2228			2.53e-05			AI182371	0.224977			1.59e-06			Cln6	1.17257	2.05447					Tmem121	5.39012	1.74016
		Ang	-0.09752			2.53e-05			AI197445	1.05605			1.59e-06			Spaar	1.92485	2.05324					Nat8l	2.70862	1.73787
		Ang-ps1	-0.60132			2.53e-05			AI413582	0.73588			1.59e-06			Muc2	4.31172	2.05197					Gm48958	1.25923	1.7375
		Angel1	-0.31196			2.53e-05			AI427809	1.03525			1.59e-06			Ereg	2.62809	2.051					Gm9273	4.60201	1.73375
		Angel2	-0.04991			2.53e-05			AI429214	-0.50344			1.59e-06			Gpr141	1.97206	2.04876					Fabp5	1.24323	1.72938
		Angpt1	0.834055			2.53e-05			AI463170	-0.63325			1.59e-06			Trim35	1.44254	2.04637					Gm49339	1.3398	1.72648
		Angpt2	1.20054			2.53e-05			AI463229	0.315308			1.59e-06			Dzip3	1.72507	2.04595					Gm35066	5.88751	1.72224
		Angpt4	-0.77595			2.53e-05			AI467606	-0.29434			1.59e-06			Fhl2	2.65088	2.04595					P2rx7	1.18366	1.72224
		Angptl1	0.305112			2.53e-05			AI480526	-0.05823			1.59e-06			Slc37a2	1.32901	2.04365					Gm6906	4.83864	1.7169
		Angptl2	0.291213			2.53e-05			AI504432	0.147958			1.59e-06			Gtf2ird1	1.14756	2.04096					Myom1	1.51189	1.71573
		Angptl3	0.4035			2.53e-05			AI597479	-0.02685			1.59e-06			2700038G22Rik	1.76826	2.03918					Anxa3	1.10401	1.7154
		Angptl4	0.461039			2.53e-05			AI606473	2.75199			1.59e-06			Marchf9	1.77938	2.03869					Ms4a4a	1.64019	1.71389
		Angptl6	-0.2796			2.53e-05			AI661453	0.280232			1.59e-06			Man1c1	1.15078	2.03841					Oscp1	2.46706	1.71054
		Angptl7	1.72466			2.53e-05			AI662270	0.430611			1.59e-06			Nckap1l	1.10765	2.03771					Ms4a4c	1.24608	1.71023
		Angptl8	0.060469			2.53e-05			AI837181	0.113898			1.59e-06			Tnfrsf25	2.39	2.03737					Rmi2	1.53702	1.70918
		Ank	-0.12251			2.53e-05			AI838599	0.076184			1.59e-06			B9d1	4.3068	2.03543					Gm10052	1.12819	1.7073
		Ank1	2.88027			2.53e-05			AI839979	-0.23509			1.59e-06			Gpr65	1.23096	2.03096					Plcd1	1.44121	1.70406
		Ank2	-0.07681			2.53e-05			AI847159	0.323853			1.59e-06			Gm34425	5.68151	2.02678					Tmc5	1.93622	1.69662
		Ank3	0.152892			2.53e-05			AI854703	0.126835			1.59e-06			Mif	1.17008	2.02661					Adam32	4.71137	1.6923
		Ankfy1	-0.00793			2.53e-05			AI987944	0.249714			1.59e-06			Gm14698	5.52199	2.02089					Hvcn1	1.07155	1.68597
		Ankhd1	0.14536			2.53e-05			Aicda	-2.48621			1.59e-06			Kif26b	1.22304	2.01668					Ddc	1.10273	1.68038
		Ankib1	-0.09843			2.53e-05			Aida	0.480231			1.59e-06			Selenom	1.3666	2.01589					Kifc1	2.10694	1.68002
		Ankle1	0.404388			2.53e-05			Aif1	0.515924			1.59e-06			Gpr31a	5.29388	2.01345					Gm19590	4.75571	1.67783
		Ankle2	0.009038			2.53e-05			Aif1l	0.189476			1.59e-06			Sele	3.40043	2.01117					Lig1	1.05725	1.67551
		Ankmy1	1.20141			2.53e-05			Aifm1	-0.19242			1.59e-06			Pirb	1.07214	2.00424					Cpxm1	1.40152	1.67159
		Ankmy2	-0.00521			2.53e-05			Aifm2	-0.04817			1.59e-06			Gm31410	4.95854	2.00357					Rhbdl2	5.56363	1.66818
		Ankra2	-0.1705			2.53e-05			Aifm3	0.846803			1.59e-06			Gm41442	5.69259	2.00266					Dcdc2a	1.41564	1.66107
		Ankrd1	0.162278			2.53e-05			Aig1	-0.04836			1.59e-06			Ifi211	1.61155	2.00239					Fam83d	2.74331	1.6574
		Ankrd10	-0.07822			2.53e-05			Aim2	0.512889			1.59e-06			Trim30a	1.03614	2.00035					Gm13285	5.13541	1.65589
		Ankrd11	-0.15028			2.53e-05			Aimp1	-0.11425			1.59e-06			Spata24	2.43656	1.99979					Psph	1.50795	1.65574
		Ankrd12	0.297023			2.53e-05			Aimp2	-0.03343			1.59e-06			Gm14097	1.38803	1.99848					Gm31597	4.76605	1.65403
		Ankrd13a	0.020943			2.53e-05			Aip	-0.00325			1.59e-06			4930503L19Rik	1.10805	1.99662					Gm45847	4.68616	1.65251
		Ankrd13b	0.117515			2.53e-05			Aire	-3.34227			1.59e-06			Gm38292	1.48963	1.99381					Pcdhgb8	1.35107	1.64966
		Ankrd13c	0.164862			2.53e-05			Airn	0.264353			1.59e-06			Lmcd1	2.21691	1.9926					Gm11425	4.59048	1.64691
		Ankrd13d	0.17447			2.53e-05			Ajap1	0.34728			1.59e-06			Anxa3	1.33803	1.99204					Heyl	1.34637	1.64631
		Ankrd16	-0.02925			2.53e-05			Ajm1	0.056617			1.59e-06			Gga3	1.16319	1.99029					2700038G22Rik	1.41177	1.6446
		Ankrd17	0.075161			2.53e-05			Ajuba	-0.38143			1.59e-06			Large2	2.25991	1.98987					Clec7a	1.36712	1.64276
		Ankrd2	0.00813			2.53e-05			Ak1	-1.27344			1.59e-06			AI413582	1.2961	1.98855					Gm17322	5.16303	1.64215
		Ankrd22	2.5837			2.53e-05			Ak2	-0.26569			1.59e-06			Gm43317	5.72792	1.98731					Gm47135	4.7997	1.64209
		Ankrd23	-0.39208			2.53e-05			Ak3	-0.06214			1.59e-06			Gm30541	5.3018	1.98727					Grin2a	5.42127	1.64132
		Ankrd24	-0.28398			2.53e-05			Ak4	-0.83712			1.59e-06			Gm30146	7.67029	1.98713					Adcy3	1.2543	1.6406
		Ankrd26	-0.24896			2.53e-05			Ak6	0.122299			1.59e-06			Hif3a	3.54442	1.98477					Gm29791	5.44062	1.63931
		Ankrd27	-0.06151			2.53e-05			Ak7	1.23761			1.59e-06			Fcamr	4.18798	1.98233					Btnl5-ps	5.08498	1.63909
		Ankrd28	0.065482			2.53e-05			Ak8	-0.76295			1.59e-06			Rab27a	1.41211	1.98233					Gm35330	3.74682	1.63369
		Ankrd29	-0.61732			2.53e-05			Ak9	-0.54818			1.59e-06			Thsd7a	1.74278	1.97888					Tle6	1.65023	1.63199
		Ankrd31	3.42717			2.53e-05			Akap1	-0.17686			1.59e-06			Has2	5.39167	1.978					D030051J21Rik	3.6428	1.62423
		Ankrd33b	0.116191			2.53e-05			Akap10	0.250755			1.59e-06			Gm5373	2.10004	1.97606					Rap1gap	1.2052	1.62211
		Ankrd34a	0.436683			2.53e-05			Akap11	0.110267			1.59e-06			Chrnb1	2.05583	1.97523					4632428C04Rik	1.88871	1.61953
		Ankrd35	2.30544			2.53e-05			Akap12	-0.06631			1.59e-06			Dtl	2.25286	1.97509					Akr1b10	1.1516	1.61813
		Ankrd37	0.158942			2.53e-05			Akap13	0.028296			1.59e-06			Tg	4.58121	1.9742					Atf5	1.13885	1.61628
		Ankrd39	-0.45863			2.53e-05			Akap17b	-0.00273			1.59e-06			Npy	8.01534	1.97345					Nppc	5.26264	1.61186
		Ankrd40	0.153483			2.53e-05			Akap5	0.546346			1.59e-06			1700087I21Rik	2.62168	1.97174					Gsta1	3.16362	1.61122
		Ankrd42	0.199995			2.53e-05			Akap6	0.286354			1.59e-06			Pcdhga9	1.2374	1.96991					Il23a	3.45926	1.60919
		Ankrd44	0.145107			2.53e-05			Akap7	0.147077			1.59e-06			Matk	2.22154	1.96922					Fst	3.82568	1.60831
		Ankrd46	-0.22409			2.53e-05			Akap8	-0.04245			1.59e-06			Gm10138	1.51285	1.96801					Cidea	4.71986	1.60701
		Ankrd49	-0.21655			2.53e-05			Akap8l	0.202436			1.59e-06			Elf4	1.29225	1.96794					Tmod2	3.23866	1.6061
		Ankrd50	0.46554			2.53e-05			Akap9	0.151013			1.59e-06			Adgrf5	1.18792	1.9664					Star	1.8682	1.60467
		Ankrd52	-0.09943			2.53e-05			Akip1	0.774912			1.59e-06			Limk1	1.08773	1.965					Sulf1	1.54797	1.60467
		Ankrd54	-0.72612			2.53e-05			Akirin1	-0.29093			1.59e-06			Lipm	5.82459	1.96362					Pcdhgb5	1.01303	1.60421
		Ankrd55	0.153053			2.53e-05			Akirin2	0.268008			1.59e-06			Mad2l1	1.72281	1.96217					Gm42994	1.60193	1.60365
		Ankrd6	-0.28782			2.53e-05			Akna	0.043493			1.59e-06			Gm49450	1.77382	1.96142					Sirpb1c	1.28727	1.60365
		Ankrd61	-0.40096			2.53e-05			Akp3	-3.01288			1.59e-06			Mcm4	1.33019	1.95573					Pkmyt1	1.54571	1.59785
		Ankrd66	1.87052			2.53e-05			Akr1a1	-0.02853			1.59e-06			Gm50431	1.56082	1.95531					Ikbip	1.03665	1.59285
		Ankrd9	-0.29358			2.53e-05			Akr1b10	0.589375			1.59e-06			Gabre	2.95572	1.94682					Tmem178	1.65787	1.59285
		Anks1	0.362496			2.53e-05			Akr1b3	0.713121			1.59e-06			Dnah12	4.11871	1.94573					Rnase1	5.12031	1.58972
		Anks1b	1.06168			2.53e-05			Akr1b7	0.038028			1.59e-06			Espl1	2.60068	1.94509					Fcrls	4.0088	1.58641
		Anks3	-0.3986			2.53e-05			Akr1b8	-0.41657			1.59e-06			Igsf3	1.72702	1.94421					Atp10a	1.54929	1.58447
		Anks4b	-0.0826			2.53e-05			Akr1c12	0.170732			1.59e-06			Oas1g	1.48746	1.94325					Tcf15	5.03464	1.58095
		Anks6	-0.44168			2.53e-05			Akr1c13	0.176918			1.59e-06			Lix1l	1.15131	1.93822					Asf1b	1.7192	1.58089
		Ankub1	0.627912			2.53e-05			Akr1c14	0.106311			1.59e-06			S1pr2	1.03864	1.93743					Samd4	1.35289	1.58089
		Ankzf1	-0.10441			2.53e-05			Akr1c18	1.35624			1.59e-06			Flvcr2	1.26202	1.93704					Slc16a5	1.14838	1.58008
		Anln	0.48867			2.53e-05			Akr1c19	0.041039			1.59e-06			Egfl7	1.0024	1.93463					Kif11	2.03505	1.57952
		Ano1	-0.64838			2.53e-05			Akr1c20	-0.01523			1.59e-06			Gm43172	2.91843	1.93443					Grap2	1.0222	1.57859
		Ano10	-0.04795			2.53e-05			Akr1c21	0.999589			1.59e-06			Kcnn4	1.68017	1.933					Kcna5	3.83068	1.5768
		Ano2	0.184629			2.53e-05			Akr1c6	0.109359			1.59e-06			Scn3b	3.06663	1.93093					Nmb	2.06182	1.57662
		Ano4	-1.77587			2.53e-05			Akr1d1	-0.25484			1.59e-06			Depdc1a	3.54497	1.92953					Gm31166	1.70481	1.57499
		Ano5	0.561984			2.53e-05			Akr1e1	0.159539			1.59e-06			Rbms1	1.0106	1.92905					Gm50337	3.92855	1.57412
		Ano6	0.336569			2.53e-05			Akr7a5	-0.14197			1.59e-06			Tlr7	1.02439	1.92747					Grap	1.00906	1.5741
		Ano8	0.089321			2.53e-05			Akt1	-0.04933			1.59e-06			Popdc2	2.90386	1.92527					Nexmif	3.20377	1.57042
		Ano9	0.323243			2.53e-05			Akt1s1	-0.27414			1.59e-06			Mllt3	1.13531	1.92424					Clec1a	1.10297	1.56942
		Anp32a	0.06883			2.53e-05			Akt2	0.091821			1.59e-06			Crhr1	5.59032	1.92423					Mllt3	1.17447	1.56855
		Anp32b	-0.25345			2.53e-05			Akt3	-0.02232			1.59e-06			Gm14276	4.29115	1.92423					Kcnj15	1.29879	1.56229
		Anp32e	-0.28365			2.53e-05			Aktip	-0.31097			1.59e-06			Megf8	1.00934	1.91878					Zwilch	1.91512	1.56062
		Anpep	-0.23048			2.53e-05			AL590864.1	0.224862			1.59e-06			Myct1	1.20287	1.91817					Rnf183	5.0714	1.55998
		Antxr1	0.32582			2.53e-05			AL627257.1	-3.07436			1.59e-06			Gm13387	1.33183	1.91774					Halr1	5.03906	1.55786
		Antxr2	-0.05533			2.53e-05			AL683809.1	-1.84189			1.59e-06			Gm42503	1.11086	1.9177					1700088E04Rik	2.55162	1.5567
		Anxa1	0.111253			2.53e-05			AL731706.1	-0.60927			1.59e-06			AI314278	5.35769	1.91489					9030407P20Rik	1.57034	1.5564
		Anxa11	0.011308			2.53e-05			AL807811.1	-0.7701			1.59e-06			Atp10a	1.52825	1.91302					Prl7d1	3.67025	1.55402
		Anxa13	-0.07953			2.53e-05			AL845275.1	-0.37314			1.59e-06			Eif4ebp3	1.08922	1.91302					Sh3gl3	5.37257	1.55057
		Anxa2	0.540515			2.53e-05			AL935121.1	-1.77756			1.59e-06			Maml2	1.03518	1.90959					Stc2	2.68448	1.54969
		Anxa3	0.178705			2.53e-05			Alad	-0.419			1.59e-06			Tbxas1	1.01836	1.90892					Oacyl	4.64009	1.54824
		Anxa4	-0.06451			2.53e-05			Alas1	-0.76014			1.59e-06			Chek1	2.316	1.90576					Rfc4	1.44503	1.54503
		Anxa5	0.076538			2.53e-05			Alas2	0.413387			1.59e-06			Gm2115	4.43166	1.90461					Fam57b	1.685	1.54437
		Anxa6	0.010892			2.53e-05			Alb	0.168819			1.59e-06			Gm37298	2.2172	1.90397					Rhof	1.85613	1.53873
		Anxa7	0.111436			2.53e-05			Albfm1	0.30368			1.59e-06			Ptprc	1.06519	1.90369					Cenpp	2.29634	1.53701
		Anxa8	-0.29209			2.53e-05			Alcam	-0.01136			1.59e-06			Mvb12b	1.28876	1.902					Lrrc71	3.0172	1.53667
		Anxa9	-0.27155			2.53e-05			Aldh16a1	-0.23977			1.59e-06			Gm16116	2.90297	1.90005					Gm38910	1.77033	1.53631
		Aoah	-0.3617			2.53e-05			Aldh18a1	0.055804			1.59e-06			Klrb1b	3.60096	1.89436					Sorcs2	2.28422	1.53616
		Aoc1	0.272275			2.53e-05			Aldh1a1	0.410404			1.59e-06			Cd52	1.33694	1.89284					Gm47163	3.86785	1.53513
		Aoc2	0.266644			2.53e-05			Aldh1a2	1.53016			1.59e-06			Smc2	1.29984	1.89267					Kif14	2.52453	1.53453
		Aoc3	1.5281			2.53e-05			Aldh1a3	0.55875			1.59e-06			Rell1	1.01897	1.89183					Magef1	1.57032	1.53361
		Aopep	-0.1093			2.53e-05			Aldh1a7	0.334657			1.59e-06			Acot6	1.5134	1.88958					Dynlt1f	1.27249	1.53208
		Aox1	-0.62131			2.53e-05			Aldh1b1	-0.44463			1.59e-06			Zbed5	1.30108	1.88886					Cldn4	4.40006	1.53007
		Aox2	0.562435			2.53e-05			Aldh1l1	-0.43563			1.59e-06			Slfn4	2.26049	1.88825					Ctxn1	2.15633	1.52991
		Aox3	-0.58425			2.53e-05			Aldh1l2	-0.09977			1.59e-06			Sorcs2	2.29411	1.88621					Milr1	1.22338	1.52712
		Aox4	-2.53468			2.53e-05			Aldh2	-0.05979			1.59e-06			Lamc2	1.97639	1.88601					Prss42	5.20404	1.52677
		Ap1ar	0.083771			2.53e-05			Aldh3a1	-2.16021			1.59e-06			Cenpn	2.19739	1.88525					Serpinb2	4.628	1.52233
		Ap1b1	-0.1047			2.53e-05			Aldh3b2	-1.83288			1.59e-06			Hunk	1.43928	1.88467					Gm21960	2.34732	1.52209
		Ap1g1	0.234575			2.53e-05			Aldh3b3	-0.91429			1.59e-06			Htatip2	1.24202	1.88458					Esco2	2.02099	1.52172
		Ap1g2	0.172992			2.53e-05			Aldh4a1	-0.46194			1.59e-06			Lst1	1.41855	1.8841					Prr15	1.91709	1.51988
		Ap1m1	0.194938			2.53e-05			Aldh5a1	-0.36416			1.59e-06			Gli3	1.57511	1.88398					Zmynd12	2.98764	1.51602
		Ap1m2	-0.21668			2.53e-05			Aldh6a1	-0.18469			1.59e-06			Adamts5	1.33782	1.88194					Hoxb5	1.39079	1.51571
		Ap1s1	-0.1287			2.53e-05			Aldh7a1	-0.10802			1.59e-06			Zbtb8b	4.42003	1.88096					Pde8b	1.56513	1.51287
		Ap1s2	0.312164			2.53e-05			Aldh8a1	-0.27626			1.59e-06			Gm44386	5.63244	1.8806					Tpbg	4.6686	1.51229
		Ap1s3	-0.10894			2.53e-05			Aldh9a1	-0.29804			1.59e-06			Hat1	1.05254	1.87858					5430437J10Rik	2.48324	1.50999
		Ap2a1	-0.02995			2.53e-05			Aldoa	0.111254			1.59e-06			Ifi208	1.33638	1.87626					Smpd3	2.7061	1.50664
		Ap2a2	-0.24598			2.53e-05			Aldob	0.02706			1.59e-06			Adcy8	4.06272	1.87546					Gm49539	1.385	1.50568
		Ap2b1	-0.09096			2.53e-05			Aldoc	0.597138			1.59e-06			Phc1	1.06101	1.87473					Gm38320	4.34497	1.50444
		Ap2m1	0.034666			2.53e-05			Alg1	0.006162			1.59e-06			BC028528	1.41721	1.87414					Il11	4.43531	1.50425
		Ap2m1-ps	0.373786			2.53e-05			Alg10b	-0.18664			1.59e-06			Sccpdh	1.26976	1.8716					Rps6kl1	2.2147	1.50324
		Ap2s1	-0.19436			2.53e-05			Alg11	-0.19647			1.59e-06			Gm13067	3.68851	1.87075					Sema3a	2.88483	1.5017
		Ap3b1	0.126394			2.53e-05			Alg12	-0.10709			1.59e-06			Laptm5	1.18616	1.87071					Pacrg	3.5093	1.50017
		Ap3b2	0.167492			2.53e-05			Alg13	0.347107			1.59e-06			Sstr3	5.27097	1.87012					Cdca3	1.91582	1.49442
		Ap3d1	-0.05419			2.53e-05			Alg14	-0.43337			1.59e-06			Gm32857	5.59357	1.86887					Gm49604	3.86301	1.48965
		Ap3m1	0.618486			2.53e-05			Alg2	-0.29801			1.59e-06			Crhbp	5.63305	1.86684					B9d1	2.25912	1.48922
[truncated: 23,460 more rows]

## Sheet: Supp. Fig. 1
		Supplementary Figure 1. L5 LMN number						Supplementary Figure 1. L5 LNN soma size (µm2)
			HC	BMK	2nd-G			HC	BMK	2nd-G
			21.7	24	21.9			1381.48	833.333	820.988
			22.9	23.3	23.9			732.099	1190.12	865.432
			22.3	19.7	18.9			893.827	844.444	695.062
			18.9	21.9	20.1			591.358	288.889	644.444
								1058.03	590.124	593.827
								919.753	456.79	1149.38
								886.42	730.864	590.124
								1187.65	390.123	820.988
								1056.79	624.691	592.593
								1008.64	780.247	823.457
								753.086	1013.58	633.333
								812.346	1001.24	953.086
								656.79	719.753	965.432
								920.988	1138.27	830.864
								1001.24	1430.86	674.074
								1474.07	833.333	804.938
								1055.56	707.407	913.58
								681.481	787.654	727.16
								506.173	891.358	829.63
								734.568	949.383	1207.41
								808.642	1255.56	1386.42
								825.926	579.012	1067.9
								740.741	1212.35	827.16
								555.556	793.827	797.531
								804.938	283.951	871.605
								1101.23	469.136	749.383
								727.16	702.469	814.815
								693.827	601.235	974.074
								777.778	644.444	730.864
								860.494	1118.52	1550.62
								748.148	560.494	1179.01
								549.383	774.074	882.716
								393.827	583.951	682.716
								1259.26	437.037	1000
								664.197	833.333	569.136
								645.679	1516.05	1050.62
								888.889	703.704	929.63
								801.235	522.222	1118.52
								938.272	907.407	885.185
								1122.22	525.926	1508.64
								450.617	867.901	1050.62
								825.926	923.457	609.876
								811.111	658.025	569.136
								880.247	892.593	865.432
								492.593	860.494	364.197
								606.173	619.753	703.704
								687.654	541.975	702.469
								841.975	451.852	714.815
								659.259	596.296	697.531
								345.679	625.926	661.728
								856.79	588.889	807.407
								775.309	1000	1272.84
								604.938	753.086	704.938
								323.457	1434.57	733.333
								664.197	565.432	624.691
								717.284	833.333	683.951
								555.556	502.469	932.099
								623.457	560.494	585.185
								528.395	503.704	927.16
								775.309	518.519	1318.52
								693.827	993.827	1041.97
								574.074	654.321	743.21
								1619.75	586.42	746.914
								391.358	937.037	988.889
								713.58	579.012	1180.25
								671.605	790.124	1033.33
								1049.38	1008.64	861.728
								1600	662.963	834.568
								724.691	851.852	464.197
								666.667	545.679	945.679
								914.815	898.765	607.407
								1048.15	972.84	718.519
								804.938	914.815	530.864
								422.222	496.296	808.642
								674.074	590.124	493.827
								649.383	1066.67	469.136
								1553.09	466.667	633.333
								862.963	759.259	674.074
								924.691	390.123	1520.99
								891.358	465.432	829.63
								972.84	716.049	846.914
								930.864	960.494	787.654
								1295.06	803.704	691.358
								734.568	592.593	580.247
								1561.73	618.519	716.049
								1049.38	445.679	700
								1083.95	518.519	653.086
								1197.53	886.42	507.407
								696.296	859.259	1075.31
								1019.75	812.346	867.901
								770.37	774.074	1033.33
								1013.58	719.753	674.074
								754.321	879.012	795.062
								1477.78	791.358	1158.03
								919.753	750.617	819.753
								1137.04	712.346	740.741
								891.358	516.049	646.914
								1337.04	386.42	665.432
								797.531	544.444	701.235
								809.876	449.383	911.111
								793.827	501.235	1339.51
								593.827	306.173	1501.23
								865.432	554.321	846.914
								1438.27	576.543	1022.22
								558.025	961.728	801.235
								835.803	497.531	750.617
								774.074	592.593	803.704
								872.84	586.42	1050.62
								786.42	691.358	656.79
								882.716	774.074	1102.47
								902.469	928.395	1271.61
								680.247	1032.1	1058.03
								779.012	827.16	1506.17
								1079.01	465.432	988.889
								1403.7	550.617	1053.09
								1407.41	682.716	677.778
								809.876	633.333	1269.14
								1082.72	424.691	1083.95
								1385.18	614.815	849.383
								1654.32	569.136	844.444
								801.235	634.568	841.975
								796.296	807.407	1625.93
								1180.25	818.519	416.049
								1214.82	764.197	1125.93
								985.185	859.259	760.494
								764.197	938.272	1007.41
								1020.99	430.864	1258.03
								1195.06	633.333	830.864
								1156.79	685.185	704.938
								1355.56	688.889	772.84
								1290.12	485.185	681.481
								1144.44	355.556	867.901
								1329.63	744.444	750.617
								1067.9	879.012	1361.73
								1180.25	698.765	808.642
								1033.33	1056.79	1251.85
								961.728	525.926	874.074
								685.185	822.222	751.852
								1495.06	500	1153.09
								1013.58	681.481	550.617
								787.654	819.753	1581.48
								1066.67	493.827	890.124
								1008.64	675.309	864.197
								762.963	530.864	959.259
								840.741	761.728	962.963
								903.704	387.654	704.938
								1100	611.111	1177.78
								998.765	979.012	771.605
								659.259	759.259	862.963
								643.21	538.272	701.235
								1140.74	350.617	656.79
								1125.93	691.358	1153.09
								867.901	600	776.543
								1319.75	388.889	1087.65
								630.864	893.827	772.84
								765.432	479.012	765.432
								903.704	220.988	961.728
								1288.89	613.58	849.383
								1087.65	318.519	1318.52
								1211.11	686.42	669.136
								439.506	1012.35	817.284
								837.037	590.124	853.086
								845.679	825.926	733.333
								506.173	443.21	1134.57
								579.012	1064.2	840.741
								1090.12	997.531	1524.69
								792.593	507.407	1175.31
								891.358	958.025	912.346
								1135.8	501.235	701.235
								766.667	562.963	855.556
								382.716	874.074	932.099
								565.432	923.457	504.938
								1238.27	1107.41	843.21
								761.728	1519.75	648.148
								1100	879.012	938.272
								835.803	654.321	450.617
								1598.77	1017.28	770.37
								839.506	1285.18	685.185
								914.815	623.457	985.185
								587.654	529.63	746.914
								633.333	922.222	679.012
								788.889	590.124	498.765
								976.543	1249.38	933.333
								780.247	625.926	1313.58
								1234.57	717.284	445.679
								991.358	1017.28	604.938
								1079.01	872.84	1497.53
								1072.84	1250.62	656.79
								660.494	379.012	929.63
								665.432	1166.67	904.938
								887.654	370.37	875.309
								586.42	823.457	574.074
								1200	569.136	1176.54
								704.938	802.469	554.321
								950.617	1096.3	506.173
								596.296	816.049	743.21
								855.556	903.704	685.185
								1175.31	803.704	459.259
								475.309	1392.59	1586.42
								323.457	601.235	791.358
								598.765	985.185	1064.2
								718.519	445.679	881.481
								820.988	972.84	1096.3
								1338.27	987.654	930.864
								486.42	1208.64	640.741
								577.778	895.062	495.062
								1030.86	822.222	561.728
								855.556	1241.97	628.395
								825.926	787.654	480.247
								527.16	290.123	490.123
								702.469	1171.61	618.519
								1032.1	612.346	327.161
								1062.96	691.358	462.963
								570.37	1230.86	835.803
								1569.14	644.444	648.148
								1481.48	853.086	670.37
								1307.41	602.469	590.124
								1659.26	413.58	1170.37
								1506.17	597.531	776.543
								1153.09	934.568	633.333
								496.296	493.827	687.654
								737.037	800	1033.33
								1234.57	530.864	885.185
								1283.95	1135.8	749.383
								924.691	948.148	1413.58
								1362.96	717.284	508.642
								1264.2	1328.39	703.704
								1603.7	818.519	1040.74
								950.617	566.667	814.815
								780.247	1067.9	1364.2
								464.197	1072.84	1201.23
								909.876	887.654	967.901
								514.815	854.321	1339.51
								753.086	377.778	781.481
								696.296	1271.61	1296.3
								1179.01	396.296	560.494
								739.506	735.803	913.58
								792.593	386.42	783.951
								428.395	683.951	937.037
								435.803	859.259	825.926
								556.79	517.284	1191.36
								903.704	718.519	618.519
								654.321	1172.84	783.951
								701.235	929.63	613.58
								750.617	812.346	698.765
								676.543	248.148	1034.57
								609.876	800	927.16
								604.938	643.21	611.111
								1248.15	744.444	746.914
								922.222	891.358	1029.63
								603.704	506.173	441.975
								440.741	514.815	829.63
								692.593	838.272	976.543
								611.111	758.025	993.827
								1179.01	751.852	806.173
								862.963	809.876	733.333
								603.704	875.309	1028.39
								804.938	822.222	395.062
								793.827	1037.04	825.926
								874.074	1476.54	588.889
								488.889	993.827	630.864
								883.951	716.049	1134.57
								741.975	844.444	511.111
								588.889	954.321	562.963
								655.556	1048.15	560.494
								804.938	1213.58	629.63
								586.42	1477.78	798.765
								358.025	1217.28	733.333
								591.358	1116.05	522.222
								701.235	964.197	730.864
								690.124	745.679	612.346
								580.247	987.654	574.074
								401.235	646.914	1132.1
								417.284	1171.61	1081.48
								1253.09	1328.39	597.531
								774.074	1002.47	734.568
								717.284	1255.56	1096.3
								1223.46	1153.09	629.63
								750.617	861.728	630.864
								772.84	1525.93	1165.43
								1133.33	970.37	1190.12
								867.901	808.642	808.642
								503.704	1106.17	1065.43
								617.284	693.827	776.543
								739.506	1228.39	839.506
								813.58	1177.78	798.765
								641.975	587.654	906.173
								653.086	1034.57	1007.41
								587.654	854.321	507.407
								592.593	562.963	539.506
								718.519	695.062	859.259
								597.531	859.259	713.58
								861.728	1270.37	680.247
								848.148	1559.26	1125.93
								746.914	928.395	853.086
								556.79	1086.42	1074.07
								738.272	975.309	892.593
								593.827	928.395	541.975
								979.012	691.358	987.654
								750.617	529.63	1133.33
								1196.3	449.383	1430.86
								730.864	651.852	822.222
								981.481	912.346	1217.28
								1177.78	1101.23	869.136
								1145.68	1061.73	813.58
								503.704	561.728	1172.84
								777.778	660.494	1167.9
								607.407	998.765	775.309
									928.395	519.753
									1196.3	874.074
									400	896.296
									1290.12	860.494
									670.37	460.494
									681.481	1287.65
										524.691
										783.951

## Sheet: Supp. Fig. 2
			Supplementary Figure 2a. Survival								Supplementary Figure 2b. Righting test
			SMA NT	HC	2nd-G low	BMK low	2nd-G high	BMK high			days	HC										2nd-G low																				BMK low
		days	8	71	24	22	71	31			5	1.667	1.6667	1.667	1.67	2.33	1.667	2.667	2	2.6667	2.333	18.7	30	30	16.667	13.333	30	30	13.667	30	30	30	30	21	30	23.333	16	3.333	7	10.67	13.33	30	30	30	21.67	30	23.667	30	30
			7	71	71	53	71	32			7	1	1	1.333	2	1.67	1	1.333	1.3333	1.6667	1.333	22.3	30	26.67	17	22.333	11.67	30	21	27	30	30	30	15	21	27.667	27.333	9	6.67	3.33	6	30	30	30	22	14	24.333	24.667	25.67
			14	71	71	63	71	71			9	1	1	1	1	1	1	1	1	1	1	30	30	18.67	10.333	3.3333	2.333	21	24	8	4.667	5.6667	30	6.3333	30	2.6667	9.6667	4.333	2.333	6.333	12	30	22.3	7.33	13	20.67	15.667	23	24
			14	71	34	18	71	71			11	1	1	1	1	1	1	1	1	1	1	5.67	9.333	7.333	1	11.333	6	4	3.3333	1.3333	2	3.3333	2.6667	6.3333	10.333	1	2.3333	2.667	4.333	3.333	12.33	18.33	30	26.7	3.667	2	2.6667	2.3333	25.33
			14	71	22	61	71	71			13	1	1	1	1	1	1	1	1	1	1	5.33	1.333	1.667	1	1	2.333	2	1.6667	1	1	1	1.3333	1	2		1.3333	1.333	1.333	1	1.333	7	10	7.33	1.333	1	3.3333	3.3333
			13	71	14	25	71	71
			9	71	23	21	71	71
			4	71	71	12	71	71			days	SMA NT										2nd-G high												BMK high
			14	71	71	17	71	71			5	30	30	30	25	30	30	30	30	30	26.33	23.6667	13.3333	18.6667	30	27.3333	15.6667	30	12.6667	23	23.6667	10	6.33333	30	30	30	30	8.66667	30	10.3333	23.6667	30	27.3333	23.3333	26	30	30	30	30
				71	59	17	71	71			7	27.3	30	30	30	26	30	30	30	30	24	7	4.33333	4.33333	20	16.6667	3.33333	5.66667	4.33333	14.6667	9.33333	15.3333	13	23	23.6667	4	6.33333	30	12	6	10.6667	26.3333	23.6667	23	16	22.3333	21.3333	22	16.6667
					71	42	71	71			9			30	30	30	30	30	30		30	3.33333	4	4.33333	8.33333	8.66667	9.66667	3.33333	4.33333	3.66667	5.66667	5.33333	11.6667	17.6667	20.6667	4.33333	9.66667	16	12.3333	2.66667	16	6	4.33333	11	11.6667	23	6	4	13.6667
					71	27	71	71			11			30	30	30	30		30		30	1.66667	1.33333	1.33333	3.33333	7.66667	3.66667	2	1.33333	2.66667	1.66667	2.33333	3.33333	13.6667	5	2.33333	6	2.66667	11.6667	2.66667	3.66667	4.66667	2	9.66667	5	7.66667	4.66667	2	10.3333
					20	45	71	71			13			30	30	30	30		30			1.33333	1.33333	1	1	2	1	1.66667	1.66667	1	1	1	1.33333	3	1	1	2	1	1.33333	1	1.66667	2	1	1	3.33333	2	2	1	1
					23	22		71
					71	71		71
					71	71		71
					71	71
					71	71
					71	71
					71	30
		Supplementary Figure 2c. grid test
		days	HC										2nd-G low																				BMK low
		9	29	43.67	59.3	58.3	56.3	50.67	53	58.3	56.3	59	21.67	5	12	6	8	16.67	12.33	12	2.667	2.33	6.67	5	12	6.33333	5	4.66667	43.6667	20.6667	44	30.3333	3	32.3333	11	4.33333	5.33333	18.6667	14	4.33333	11.6667	1.66667	15	8.66667	10.3333	6.33333	7.33333	2.66667	39
		10	58.3	60	57	60	60	60	60	58.3	60	59.7	48	37	18.33	9	52.67	22	13.67	27.67	16	29.7	13	10.33	36.67	4.33333	41.3333	25.3333	29.6667	39.3333	55.6667	57	5	9	16	9.66667	16.6667	7	3.66667	11	1.66667	4	21.3333	13	30	31.6667	26.6667	12	33
		11	60	60	59	60	60	56.33	60	60	60	60	14.33	14.7	37.67	35.67	60	56.33	44	44.67	8	11.3	40	19.67	22.67	24	54.3333	28.6667	31.6667	44.6667	35.6667	33	17	9.33333	9.33333	6.66667	37.3333	7.66667	5.66667	8.33333	16.6667	8	23	6	22	60	41	40.6667	36.6667
		12	60	60	60	55.7	54	60	60	60	60	56.7	19	16.3	60	33	60	47.67	54.33	33.33	4.333	8	21.7	41.33	34	29.3333	29.3333	44.3333	39.3333	53.3333	40	47.6667	22	8	10.6667	49.3333	57	32.6667	3.66667		11.6667	3.33333	43.6667	5.66667	34.3333	60	53.6667	47.3333	54.3333
		13	60	57.33	60	60	60	60	60	60	60	60	31	15.7	57.67	60	60	45	60	45.67	27.33	25	58.3	60	57	47.6667	60	60	60	55.6667	60	55.6667	40.3333	18	6.33333	44.6667	51.6667	60	12		54.3333	11.3333	60	4.33333	60	60	54.6667	53	52.3333
		days	SMA NT							2nd-G high												BMK high
		9	2.33333	2.66667	5	1.33333	8.66667	1	3.333	33	22	49.3333	38	60	18.3333	54.6667	24	47.6667	60	16	19.6667	14.6667	38	26.3333	10.6667	14	11.3333	12.3333	18.6667	23.6667	29.3333	33.6667	22	34.3333	5.33333	14.3333	39
		10	2	1	2.66667	1.33333		1.33333	1.3333	38.6667	57.6667	40	47	16.3333	60	48	29.3333	17.3333	44	47.6667	24.3333	25.3333	48.6667	31	10.6667	29	51.6667	46	14	30.6667	20	60	51.6667	43	13.3333	31.6667	29.3333
		11	1.33333	1	2.33333	1		1.66667	1	51.3333	45.6667	52	50.3333	40	52.3333	60	60	47	50.3333	27.6667	46.3333	23	19.3333	37.6667	18.6667	28.6667	51.3333	34	27	30	17.3333	16	23	39.3333	31	14.6667	17
		12	1	1	1.33333	1.66667		1		52	40.3333	60	55.6667	56.3333	53.6667	54.3333	60	49.6667	33	60	60	50.6667	60	29.3333	34.6667	43.6667	26.6667	60	60	60	60	47.3333	33.6667	44	28.3333	38.3333	24.3333
		13	1	1.66667	1	1.33333		1		58.3333	60	60	60	54.3333	60	49	60	45.3333	60	60	55.6667	53.6667	60	34.6667	44.3333	60	53.6667	54.3333	60	60	60	34	60	60	44.6667	60	52
		Supplementary Figure 2d. rotarod test (s)
		HC	2nd-G low	BMK low	2nd-G high	BMK high
		101	92	64	93	114
		121	131	37	165	145
		78	72	74	114	106
		155	71	99	103	119
		110	72	63	81	130
		109	117	46	91	80
		99	84	100	69	138
		60	95	90	72	133
		147	163	72	123	109
		100	140	89	74	98
			85	51	57	61
			75	91	142	49
			136	70		79
			77			85
			62			91
			118
			72
			69
			123
			93
[truncated: 12 more columns]

## Sheet: Supp. Fig. 3
	Supplementary Figure 3. western blot day40
		brain					heart					liver					quadriceps
	Pan-SMN	HC	2nd-G	BMK		Pan-SMN	HC	2nd-G	BMK		Pan-SMN	HC	2nd-G	BMK		Pan-SMN	HC	2nd	BMK
		0.960042	1.59816	1.43366			0.952567	1.70921	1.80658			1.025	0.546484	0.497542			0.91109	0.306444	1.59915
		0.992385	1.7284	1.25689			1.02103	1.4468	1.78828			1.06706	0.524708	0.284535			1.02158	0.358686	1.74989
		1.04757	1.52847	1.40562			1.0264	1.51095	1.88893			0.907945	0.542653	0.334513			1.06734	0.463483	1.24295
	Supplementary Figure 3. western blot day90
		brain					heart					liver					quadriceps
	Pan-SMN	HC	2nd-G	BMK		Pan-SMN	HC	2nd-G	BMK		Pan-SMN	HC	2nd-G	BMK		Pan-SMN	HC	2nd	BMK
		0.831	2.82231	1.70469			1.0758	5.29074	11.3347			0.884984	0.565216	0.278565			0.949024	0.407142	2.04165
		1.07281	3.01155	1.41697			0.848859	3.98617	6.77069			1.02526	0.634514	0.18753			1.07933	0.672255	1.99207
		1.09619	2.2513	1.68621			1.07534	5.97361	5.28623			1.08978	0.512611	0.052211			0.971666	0.834989	1.95467

## Sheet: Supp. Fig. 4
				Supplementary Figure 4. western blot of DRG 3 months
				Dorsal root ganglion (DRG)
				Pan-SMN	HC	2nd-G	BMK
					1.01206	1.43514	0.996954
					1.05404	1.76388	0.968017
					0.905597	1.74623	0.872607
					1.0283	1.67207	0.786331

## Sheet: Supp. Fig. 5
				Supplementary Figure 5. L5 LMN number						Supplementary Figure 5. L5 LNN soma size (µm2)
					HC	BMK	2nd-G			HC	BMK	2nd-G
					23.1	22.1	19.4			420.988	1143.21	729.63
					22.6	20.7	21.3			779.012	1056.79	850.617
					22.1	19.9	22.6			692.593	666.667	520.988
					19.1	18.7	21.9			739.506	675.309	756.79
										780.247	472.839	755.556
										1139.51	790.124	892.593
										1104.94	317.284	1239.51
										929.63	1188.89	665.432
										1169.14	1090.12	1085.18
										737.037	1024.69	1392.59
										1314.82	553.086	639.506
										927.16	687.654	609.876
										334.568	569.136	643.21
										253.086	709.876	1251.85
										777.778	744.444	1117.28
										1000	202.469	1179.01
										933.333	530.864	655.556
										1077.78	739.506	1132.1
										1027.16	730.864	537.037
										627.16	962.963	502.469
										588.889	487.654	917.284
										792.593	695.062	888.889
										1002.47	346.914	622.222
										809.876	522.222	1359.26
										897.531	800	769.136
										985.185	1296.3	1208.64
										719.753	1111.11	939.506
										1029.63	1227.16	1249.38
										456.79	453.086	933.333
										1111.11	865.432	744.444
										690.124	1437.04	909.876
										1064.2	1000	669.136
										633.333	1082.72	977.778
										524.691	359.259	562.963
										411.111	549.383	702.469
										1530.86	580.247	753.086
										1590.12	434.568	259.259
										614.815	302.469	1417.28
										862.963	930.864	1046.91
										850.617	872.84	630.864
										717.284	555.556	485.185
										443.21	395.062	238.272
										450.617	292.593	370.37
										430.864	443.21	900
										619.753	824.691	530.864
										597.531	700	888.889
										449.383	985.185	800
										827.16	985.185	844.444
										343.21	529.63	787.654
										250.617	807.407	792.593
										709.876	1307.41	422.222
										297.531	1038.27	1345.68
										1327.16	480.247	1233.33
										220.988	1133.33	679.012
										666.667	1438.27	1282.72
										700	1179.01	1146.91
										760.494	329.63	1429.63
										556.79	1143.21	307.407
										575.309	588.889	746.914
										288.889	420.988	800
										509.877	865.432	904.938
										1144.44	727.16	537.037
										746.914	517.284	969.136
										1107.41	1180.25	1109.88
										965.432	1109.88	807.407
										769.136	319.753	311.111
										365.432	965.432	1118.52
										470.37	290.123	500
										429.63	1502.47	439.506
										372.839	512.346	800
										439.506	1107.41	411.111
										300	1333.33	1192.59
										602.469	765.432	514.815
										759.259	955.556	1256.79
										556.79	1434.57	217.284
										880.247	1144.44	953.086
										1013.58	1259.26	350.617
										553.086	670.37	346.914
										859.259	727.16	243.21
										733.333	865.432	392.593
										1222.22	1322.22	824.691
										465.432	1008.64	1122.22
										1392.59	629.63	724.691
										714.815	814.815	1012.35
										597.531	600	850.617
										443.21	755.556	565.432
										1333.33	353.086	1176.54
										790.124	227.161	539.506
										565.432	637.037	497.531
										272.839	862.963	679.012
										1050.62	514.815	1183.95
										727.16	404.938	592.593
										1322.22	437.037	529.63
										1107.41	343.21	390.123
										1117.28	792.593	297.531
										1362.96	369.136	962.963
										880.247	492.593	865.432
										485.185	685.185	980.247
										707.407	814.815	1235.8
										653.086	822.222	653.086
										500	1130.86	939.506
										285.185	1279.01	346.914
										1102.47	243.21	350.617
										988.889	1177.78	219.753
										1039.51	329.63	400
										690.124	1488.89	292.593
										912.346	1234.57	208.642
										1072.84	1020.99	488.889
										444.444	1097.53	529.63
										759.259	765.432	500
										1219.75	1217.28	377.778
										846.914	1090.12	624.691
										717.284	577.778	269.136
										819.753	650.617	270.37
										677.778	577.778	355.556
										1033.33	492.593	237.037
										690.124	309.877	560.494
										392.593	1385.18	956.79
										1039.51	640.741	377.778
										1262.96	208.642	853.086
										1062.96	311.111	366.667
										1100	979.012	730.864
										737.037	924.691	937.037
										900	337.037	1117.28
										590.124	587.654	970.37
										380.247	765.432	870.37
										962.963	1207.41	772.84
										837.037	633.333	830.864
										946.914	440.741	966.667
										543.21	988.889	980.247
										702.469	1007.41	553.086
										675.309	462.963	775.309
										780.247	487.654	646.914
										462.963	820.988	987.654
										1103.7	787.654	295.062
										792.593	566.667	595.062
										500	201.235	743.21
										711.111	839.506	1012.35
										700	1187.65	872.84
										902.469	982.716	744.444
										865.432	1000	1151.85
										590.124	1100	540.741
										327.161	422.222	939.506
										1107.41	511.111	1332.1
										1335.8	1007.41	772.84
										739.506	560.494	530.864
										359.259	779.012	1100
										1040.74	555.556	350.617
										409.877	579.012	804.938
										290.123	1100	362.963
										490.123	470.37	1255.56
										455.556	809.876	1369.14
										633.333	1065.43	869.136
										459.259	933.333	356.79
										1102.47	650.617	619.753
										1334.57	337.037	937.037
										814.815	530.864	850.617
										555.556	1160.49	1391.36
										324.691	956.79	865.432
										612.346	1272.84	849.383
										895.062	1100	659.259
										875.309	1291.36	411.111
										1230.86	469.136	1297.53
										870.37	872.84	859.259
										662.963	250.617	334.568
										1466.67	544.444	1229.63
										1212.35	1070.37	756.79
										1080.25	1066.67	1243.21
										1437.04	804.938	1556.79
										1098.77	543.21	534.568
										485.185	743.21	500
										1144.44	577.778	909.876
										1066.67	477.778	400
										1112.35	307.407	966.667
										1214.82	233.333	356.79
										997.531	1292.59	834.568
										522.222	1139.51	765.432
										343.21	446.914	395.062
										700	1527.16	809.876
										1627.16	1100	730.864
										259.259	1569.14	639.506
										1556.79	914.815	895.062
										939.506	700	546.914
										1019.75	856.79	762.963
										1119.75	1059.26	204.938
										1207.41	997.531	339.506
										1100	449.383	834.568
										1144.44	453.086	362.963
										1137.04	544.444	982.716
										1444.44	604.938	611.111
										940.741	966.667	614.815
										1185.18	1159.26	565.432
										787.654	943.21	362.963
										1314.82	800	1079.01
										1143.21	746.914	1175.31
										1322.22	1349.38	380.247
										804.938	337.037	417.284
										1418.52	1129.63	1065.43
										1033.33	514.815	450.617
										1300	895.062	1555.56
										1262.96	753.086	650.617
										1381.48	590.124	470.37
										466.667	811.111	500
										1187.65	480.247	795.062
										1253.09	530.864	353.086
										1033.33	812.346	1430.86
										780.247	787.654	1469.14
										690.124	366.667	1353.09
										711.111	229.63	1107.41
										277.778	1202.47	302.469
										1153.09	562.963	843.21
										809.876	1287.65	746.914
										702.469	770.37	646.914
										482.716	497.531	802.469
										1114.82	624.691	1049.38
										462.963	1209.88	553.086
										772.84	507.407	522.222
										582.716	1175.31	543.21
										619.753	611.111	600
										1774.07	420.988	356.79
										1607.41	959.259	566.667
										934.568	687.654	514.815
										1414.82	417.284	969.136
										1455.56	392.593	659.259
										1770.37	460.494	572.84
										1188.89	1017.28	837.037
										311.111	1233.33	1616.05
										685.185	1033.33	844.444
										1340.74	809.876	733.333
										662.963	811.111	1097.53
										1214.82	1253.09	1143.21
										1387.65	1188.89	1249.38
										739.506	890.124	795.062
										485.185	312.346	956.79
										1060.49	1155.56	937.037
										250.617	366.667	1491.36
										1387.65	1165.43	800
										1092.59	1414.82	869.136
										300	379.012	612.346
										1009.88	1165.43	633.333
										390.123	1067.9	639.506
										719.753	380.247	687.654
										734.568	582.716	369.136
										555.556	307.407	1195.06
										1024.69	749.383	795.062
										772.84	719.753	782.716
										588.889	1150.62	1200
										749.383	1023.46	1224.69
										1237.04	1666.67	1112.35
										690.124	477.778	756.79
										877.778	1250.62	734.568
										790.124	849.383	270.37
										944.444	856.79	453.086
										756.79	1050.62	1304.94
										487.654	1209.88	690.124
										955.556	620.988	420.988
										1424.69	900	1037.04
										569.136	1100	256.79
										556.79	649.383	1314.82
										690.124	900	1353.09
										1046.91	740.741	1417.28
										427.161	937.037	339.506
										927.16	644.444	287.654
										655.556	1029.63	372.839
										1150.62	409.877	527.16
										750.617	569.136	392.593
										897.531	488.889	585.185
										862.963	544.444	555.556
										1611.11	855.556	1104.94
										639.506	1256.79	890.124
										309.877	490.123	1365.43
										637.037	469.136	895.062
										212.346	704.938	514.815
										811.111	612.346	282.716
										1000	656.79	1100
										414.815	587.654	411.111
										1397.53	643.21	500
										822.222	1188.89	1520.99
										1250.62	562.963	859.259
										953.086	759.259	487.654
										1166.67	1130.86	1090.12
										811.111	572.84	1634.57
										392.593	1001.24	433.333
										1087.65	1133.33	1380.25
										570.37	865.432	602.469
										1362.96	539.506	588.889
										849.383	880.247	895.062
										949.383	704.938	1144.44
										827.16	529.63	1122.22
										1217.28	529.63	1565.43
										870.37	602.469	659.259
										480.247	534.568	1309.88
										512.346	1133.33	546.914
										1049.38	862.963	462.963
										1127.16	980.247	687.654
										1069.14	719.753	1330.86
										504.938	1220.99	1617.28
										395.062	775.309	834.568
										514.815	840.741	430.864
										1277.78	1079.01	727.16
										1412.35	369.136	509.877
										962.963	497.531	965.432
										272.839	709.876	319.753
										490.123	919.753	665.432
										711.111	1177.78	749.383
										543.21	1109.88	592.593
										820.988	820.988	833.333
										709.876	527.16	462.963
										429.63	1119.75	759.259
										707.407	802.469	1262.96
										1144.44	897.531	288.889
										619.753	914.815	924.691
										744.444	679.012	707.407
										1065.43	966.667	1007.41
										260.494	765.432	340.741
										839.506	412.346	990.124
										753.086	629.63	550.617
										372.839	1304.94	856.79
										780.247	1200	659.259
										865.432	1069.14	1000
										722.222	719.753	1492.59
										695.062	946.914	630.864
										553.086	860.494	402.469
										666.667	1181.48	404.938
										953.086	740.741	288.889
										385.185	1297.53	349.383
										924.691	1156.79	569.136
										402.469	549.383	629.63
										524.691	787.654	756.79
										446.914	995.062	685.185
										339.506	522.222	439.506
										582.716	546.914	388.889
										300	543.21	456.79
										762.963	724.691	355.556
										1024.69	711.111	1153.09
										790.124	607.407	514.815
										555.556	346.914	1197.53
										379.012	770.37	1227.16
										366.667	1160.49	1159.26
										285.185	866.667	955.556
										1295.06	660.494	914.815
										1430.86	475.309	533.333
										737.037	707.407	853.086
										624.691	634.568	1165.43
										1288.89	350.617	1566.67
										846.914	280.247	717.284
										717.284	1100	975.309
										370.37	700	370.37
										443.21	495.062	1366.67
										550.617	897.531	1729.63
										1155.56	653.086	1407.41
										511.111	869.136	1424.69
										1355.56	620.988	855.556
										692.593	1261.73	580.247
										1366.67	943.21	549.383
										512.346	587.654	759.259
										1546.91	955.556	660.494
										822.222	311.111	492.593
										709.876	717.284	1124.69
										314.815	966.667	1077.78
										1175.31	1419.75	1237.04
										440.741	1007.41	629.63
										711.111	937.037	688.889
										417.284	1129.63	370.37
										1022.22	687.654	287.654
										853.086	869.136	670.37
										1059.26	677.778	339.506
										465.432	900	585.185
										277.778	1240.74	914.815
										522.222	690.124	424.691
										549.383	917.284	944.444
										465.432	546.914	920.988
										680.247	1334.57	320.988
										566.667	330.864	1390.12
										346.914	495.062	965.432
										592.593	900	1109.88
										779.012	1370.37	753.086
										1072.84	920.988	550.617
										697.531	1149.38	275.309
										602.469	675.309	269.136
										709.876	617.284	1069.14
										512.346	997.531	1159.26
										656.79	382.716	1514.82
										711.111	829.63	697.531
										1156.79	1043.21	334.568
										712.346	388.889	1282.72
										1207.41	479.012	844.444
										729.63	707.407	524.691
										709.876	733.333	1282.72
										727.16	243.21	1427.16
										459.259	662.963	607.407
										1134.57	897.531	380.247
										655.556	788.889	933.333
										714.815	966.667	930.864
										400	607.407	637.037
										1100	919.753	704.938
										1169.14	985.185	1477.78
										365.432	465.432	734.568
										324.691	414.815	1114.82
										400	433.333	1087.65
										275.309	1459.26	470.37
										240.741	455.556	1119.75
										259.259	1155.56	929.63
										979.012	1243.21	827.16
										1097.53	480.247	795.062
										1134.57	600	930.864
										1677.78	900	609.876
										637.037	317.284	1432.1
										1060.49	1550.62	1554.32
										804.938	737.037	379.012
										1175.31	1155.56	537.037
										1287.65	669.136	566.667
										439.506	1287.65	830.864
										217.284	500	437.037
										1090.12	511.111	409.877
										929.63	307.407	572.84
										1219.75	533.333	1095.06
										1529.63	1295.06	1256.79
										634.568	1000	870.37
										1224.69	634.568	824.691
										804.938	465.432	380.247
										1022.22	340.741	656.79
										580.247	877.778	1295.06
										514.815	1155.56	717.284
										575.309	730.864	780.247
										553.086	543.21	1385.18
										350.617	622.222	692.593
										1134.57	1309.88	822.222
										324.691	512.346	1539.51
										1430.86	724.691	487.654
										762.963	556.79	400
										1180.25	637.037	882.716
										969.136	559.259	1207.41
										633.333	587.654	792.593
										479.012	449.383	1418.52
										655.556	477.778	1120.99
										753.086	860.494	550.617
										1513.58	527.16	882.716
										640.741	477.778	1325.93
										904.938	814.815	1185.18
										500	740.741	1011.11
										509.877	727.16	1244.44
										769.136	656.79	1177.78
										1543.21	427.161	880.247
										1037.04	1200	337.037
										733.333	1162.96	472.839
										795.062	759.259	1075.31
										722.222	920.988	462.963
										630.864	969.136	370.37
										446.914	1124.69	959.259
										1180.25	870.37	670.37
										824.691	537.037	330.864
										500	702.469	207.407
										480.247	827.16	317.284
										390.123	1555.56	272.839
										595.062	392.593	765.432
										714.815	587.654	580.247
										572.84	1775.31	740.741
										633.333	459.259	639.506
										577.778	634.568	649.383
										719.753	1270.37	290.123
										1243.21	965.432	311.111
										549.383	1235.8	422.222
										546.914	1401.23	592.593
										956.79	962.963	985.185
										569.136	692.593	1274.07
										343.21	772.84	1402.47
										295.062	1459.26	602.469
										1095.06	879.012	449.383
										953.086	455.556	685.185
										302.469	643.21	1153.09
										572.84	834.568	907.407
										1244.44	765.432	512.346
										524.691	688.889	700
										614.815	833.333	314.815
										740.741	675.309	662.963
										539.506	680.247	1043.21
										704.938	712.346	343.21
										887.654	611.111	875.309
										637.037	329.63	666.667
										1277.78	722.222	659.259
										1390.12	930.864	427.161
										1300	687.654	612.346
										1145.68	1380.25	1056.79
										482.716	524.691	1412.35
										497.531	509.877	302.469
										1414.82	362.963	682.716
										844.444	1172.84	487.654
										885.185	440.741	439.506
										800	712.346	1207.41
										314.815	577.778	1024.69
										1022.22	370.37	849.383
										734.568	1222.22	597.531
										1888.89	633.333	979.012
										1043.21	1066.67	1144.44
										765.432	753.086	959.259
										517.284	385.185	602.469
										1344.44	1059.26	875.309
										844.444	737.037	339.506
										1633.33	1004.94	456.79
										737.037	553.086	700
										577.778	234.568	685.185
										414.815	1123.46	762.963
										972.84		1159.26
										1417.28		1239.51
										1207.41		1069.14
										1480.25		782.716
										1185.18		865.432
										1022.22		266.667
										844.444		1430.86
										490.123		1161.73
										514.815		1102.47
										475.309		962.963
										446.914		1130.86
										433.333		629.63
										780.247		900
										909.876		1069.14
										1055.56
										609.876
										1356.79
										1187.65
										877.778
										1061.73
										449.383
										827.16
										404.938
										1355.56

[truncated: 8 more sheets: Supp. Fig. 6, Supp. Fig. 8, Supp. Fig. 9, Supp. Fig. 10, Supp. Fig. 11, Supp. Fig. 12, Supp. Fig. 13, Supp. Fig. 14]
